# Supplementary material for: 4-Meth­oxy­benzoyl-meso-octa­methyl­calix[2]pyrrolidino[2]pyrrole: an acyl chloride derivative of a partially reduced calix[4]pyrrole
Source: Acta Crystallogr Sect E Struct Rep Online. 2012 Mar 7;68(Pt 4):o929–30. doi: 10.1107/S1600536812008008 (PMC3343912; doi:10.1107/S1600536812008008)
Supplement: Supplementary file 1 [file e-68-0o929-sup1.cif]

##############################################################################
#                                                                            #
# This CIF contains the data in a paper accepted for publication in          #
# Acta Crystallographica Section E. It conforms to the requirements of       #
# Notes for Authors for Acta Crystallographica Section E, and has been       #
# peer reviewed under the auspices of the IUCr Commission on Journals.       #
#                                                                            #
# Full details of the Crystallographic Information File format               #
# are given in the paper "The Crystallographic Information File (CIF):       #
# a New Standard Archive File for Crystallography" by S. R. Hall, F. H.      #
# Allen and I. D. Brown [Acta Cryst. (1991), A47, 655-685].                  #
#                                                                            #
# The current version of the core CIF dictionary is obtainable from          #
# ftp://ftp.iucr.org/pub/cif_core.dic.                                       #
#                                                                            #
# Software is freely available for graphical display of the structure(s)     #
# in this CIF. For information consult the CIF software page                 #
# http://www.iucr.org/resources/cif/software.                                #
#                                                                            #
# This file may be used for bona fide research purposes within the           #
# scientific community so long as proper attribution is given to the journal # 
# article from which it was obtained.                                        #
#                                                                            #
##############################################################################
data_I
_audit_creation_method     SHELXL97
_chemical_name_systematic
;
21-[(4-methoxyphenyl)carbonyl]-2,2,7,7,12,12,17,17-octamethyl-21,22,23,24-
tetraazapentacyclo[16.2.1.1^3,6^.1^8,11^.1^13,16^]tetracosa-3,5,13,15-tetraene
;
_chemical_name_common
;
4-Methoxybenzoyl-meso-octamethylcalix[2]pyrrolidino[2]pyrrole
;
_chemical_formula_moiety     'C36 H50 N4 O2'
_chemical_formula_sum     'C36 H50 N4 O2'
_chemical_formula_iupac     'C36 H50 N4 O2'
_chemical_formula_weight     570.80
_chemical_melting_point     488
_symmetry_cell_setting     monoclinic
_symmetry_space_group_name_H-M     'P 21/n'
_symmetry_space_group_name_Hall     '-P 2yn'
loop_
    _symmetry_equiv_pos_site_id
    _symmetry_equiv_pos_as_xyz
    1 x,y,z
    2 1/2-x,1/2+y,1/2-z
    3 -x,-y,-z
    4 1/2+x,1/2-y,1/2+z
_cell_length_a     10.3150(4)
_cell_length_b     11.8104(5)
_cell_length_c     26.1856(10)
_cell_angle_alpha     90.00
_cell_angle_beta     98.629(3)
_cell_angle_gamma     90.00
_cell_volume     3153.9(2)
_cell_formula_units_Z     4
_cell_measurement_reflns_used     22254
_cell_measurement_theta_min     1.57
_cell_measurement_theta_max     26.06
_cell_measurement_temperature     173(2)
_exptl_crystal_description     block
_exptl_crystal_colour     colourless
_exptl_crystal_size_max     0.40
_exptl_crystal_size_mid     0.39
_exptl_crystal_size_min     0.39
_exptl_crystal_density_diffrn     1.202
_exptl_crystal_density_method     'not measured'
_exptl_crystal_F_000     1240
_exptl_absorpt_coefficient_mu     0.075
_exptl_absorpt_correction_type     multi-scan
_exptl_absorpt_process_details     '(MULABS in PLATON; Spek, 2009)'
_exptl_absorpt_correction_T_min     0.8932
_exptl_absorpt_correction_T_max     1.0000
_exptl_special_details     ?
_diffrn_ambient_temperature     173(2)
_diffrn_radiation_type     MoK\a
_diffrn_radiation_wavelength     0.71073
_diffrn_radiation_source     'fine-focus sealed tube'
_diffrn_radiation_monochromator     graphite
_diffrn_measurement_device_type     'Stoe IPDS II'
_diffrn_measurement_device     '2-circle goniometer'
_diffrn_measurement_method     '\f and \w'
_diffrn_detector_area_resol_mean     ?
_diffrn_reflns_number     33803
_diffrn_reflns_av_R_equivalents     0.0626
_diffrn_reflns_av_sigmaI/netI     0.0405
_diffrn_reflns_theta_min     1.57
_diffrn_reflns_theta_max     25.64
_diffrn_reflns_theta_full     25.00
_diffrn_measured_fraction_theta_max     0.997
_diffrn_measured_fraction_theta_full     1.000
_diffrn_reflns_limit_h_min     -12
_diffrn_reflns_limit_h_max     12
_diffrn_reflns_limit_k_min     -14
_diffrn_reflns_limit_k_max     14
_diffrn_reflns_limit_l_min     -31
_diffrn_reflns_limit_l_max     31
_diffrn_standards_number     0
_diffrn_standards_interval_time     ?
_diffrn_standards_decay_%     0
_refine_special_details
;
Refinement of <i>F</i>^2^ against ALL reflections. The weighted <i>R</i>-factor
<i>wR</i> and goodness of fit <i>S</i> are based on <i>F</i>^2^, conventional
<i>R</i>-factors <i>R</i> are based on <i>F</i>, with <i>F</i> set to zero for
negative <i>F</i>^2^. The threshold expression of <i>F</i>^2^ >
\s(<i>F</i>^2^) is used only for calculating <i>R</i>-factors(gt) <i>etc</i>.
and is not relevant to the choice of reflections for refinement.
<i>R</i>-factors based on <i>F</i>^2^ are statistically about twice as large
as those based on <i>F</i>, and <i>R</i>-factors based on ALL data will be
even larger.
;
_reflns_number_total     5943
_reflns_number_gt     4470
_reflns_threshold_expression     I>2\s(I)
_refine_ls_structure_factor_coef     Fsqd
_refine_ls_matrix_type     full
_refine_ls_R_factor_all     0.0713
_refine_ls_R_factor_gt     0.0451
_refine_ls_wR_factor_gt     0.0888
_refine_ls_wR_factor_ref     0.0966
_refine_ls_goodness_of_fit_ref     1.032
_refine_ls_restrained_S_all     1.032
_refine_ls_number_reflns     5943
_refine_ls_number_parameters     393
_refine_ls_number_restraints     0
_refine_ls_hydrogen_treatment     mixed
_refine_ls_weighting_scheme     calc
_refine_ls_weighting_details
       'calc w = 1/[\s^2^(Fo^2^)+(0.0447P)^2^+0.4659P] where P=(Fo^2^+2Fc^2^)/3'
_atom_sites_solution_hydrogens     geom
_atom_sites_solution_primary     direct
_atom_sites_solution_secondary     difmap
_refine_ls_shift/su_max     0.000
_refine_ls_shift/su_mean     0.000
_refine_diff_density_max     0.195
_refine_diff_density_min     -0.165
_refine_ls_extinction_method     'SHELXL97 (Sheldrick, 2008)'
_refine_ls_extinction_coef     0.0016(3)
_refine_ls_extinction_expression
                                  'Fc^*^=kFc[1+0.001xFc^2^\l^3^/sin(2\q)]^-1/4^'
loop_
    _atom_type_symbol
    _atom_type_description
    _atom_type_scat_dispersion_real
    _atom_type_scat_dispersion_imag
    _atom_type_scat_source
    'C' 'C' 0.0033 0.0016
                         'International Tables Vol C Tables 4.2.6.8 and 6.1.1.4'
    'H' 'H' 0.0000 0.0000
                         'International Tables Vol C Tables 4.2.6.8 and 6.1.1.4'
    'N' 'N' 0.0061 0.0033
                         'International Tables Vol C Tables 4.2.6.8 and 6.1.1.4'
    'O' 'O' 0.0106 0.0060
                         'International Tables Vol C Tables 4.2.6.8 and 6.1.1.4'
_computing_data_collection     'X-AREA (Stoe & Cie, 2009)'
_computing_cell_refinement     'X-AREA (Stoe & Cie, 2009)'
_computing_data_reduction     'X-RED32 (Stoe & Cie, 2009)'
_computing_structure_solution     'SHELXS97 (Sheldrick, 2008)'
_computing_structure_refinement     'SHELXL97 (Sheldrick, 2008)'
_computing_molecular_graphics     'PLATON (Spek, 2009)'
_computing_publication_material
;
SHELXL97 (Sheldrick, 2008), PLATON (Spek, 2009) and publCIF
(Westrip, 2010)
;
loop_
    _atom_site_type_symbol
    _atom_site_label
    _atom_site_fract_x
    _atom_site_fract_y
    _atom_site_fract_z
    _atom_site_U_iso_or_equiv
    _atom_site_thermal_displace_type
    _atom_site_calc_flag
    _atom_site_refinement_flags
    _atom_site_occupancy
    O O1 0.20707(11) 0.58944(10) 0.24279(4) 0.0303(4) Uani . . 1.000
    O O2 0.54533(13) 0.47589(14) 0.07206(6) 0.0546(5) Uani . . 1.000
    N N1 0.04328(12) 0.64660(11) 0.17968(5) 0.0219(4) Uani . . 1.000
    N N2 0.14268(12) 0.82620(11) 0.10133(5) 0.0241(4) Uani . . 1.000
    N N3 0.17847(13) 1.07140(11) 0.13942(5) 0.0240(4) Uani . . 1.000
    N N4 -0.01564(12) 0.97053(11) 0.19335(5) 0.0220(4) Uani . . 1.000
    C C1 -0.03465(15) 0.60651(14) 0.13026(6) 0.0251(5) Uani . . 1.000
    C C2 -0.05119(16) 0.69079(14) 0.08382(6) 0.0258(5) Uani . . 1.000
    C C3 0.08118(16) 0.73569(13) 0.07453(6) 0.0245(5) Uani . . 1.000
    C C4 0.25883(15) 0.85139(14) 0.08367(6) 0.0255(5) Uani . . 1.000
    C C5 0.34568(16) 0.94944(15) 0.10384(6) 0.0282(5) Uani . . 1.000
    C C6 0.26805(16) 1.06197(14) 0.10030(6) 0.0275(5) Uani . . 1.000
    C C7 0.07249(16) 1.14824(14) 0.11697(6) 0.0259(5) Uani . . 1.000
    C C8 -0.04038(16) 1.16205(14) 0.14923(6) 0.0262(5) Uani . . 1.000
    C C9 -0.09460(15) 1.05203(13) 0.16707(6) 0.0245(5) Uani . . 1.000
    C C10 -0.08901(15) 0.88939(13) 0.21376(6) 0.0227(5) Uani . . 1.000
    C C11 -0.02631(15) 0.79183(13) 0.24618(6) 0.0236(5) Uani . . 1.000
    C C12 -0.04177(15) 0.67167(14) 0.22005(6) 0.0233(5) Uani . . 1.000
    C C13 -0.18076(16) 0.64202(14) 0.19360(7) 0.0279(5) Uani . . 1.000
    C C14 -0.16030(16) 0.56400(15) 0.14901(7) 0.0306(5) Uani . . 1.000
    C C15 0.11827(16) 0.81902(14) 0.26463(7) 0.0288(5) Uani . . 1.000
    C C16 -0.09630(18) 0.78299(16) 0.29437(7) 0.0347(6) Uani . . 1.000
    C C17 -0.21771(16) 0.92137(14) 0.20026(7) 0.0283(5) Uani . . 1.000
    C C18 -0.22099(16) 1.02167(14) 0.17079(7) 0.0292(5) Uani . . 1.000
    C C19 -0.15049(17) 1.22845(15) 0.11586(7) 0.0346(6) Uani . . 1.000
    C C20 0.01016(17) 1.23347(14) 0.19778(7) 0.0308(5) Uani . . 1.000
    C C21 0.04096(17) 1.10045(15) 0.06251(6) 0.0316(6) Uani . . 1.000
    C C22 0.17762(17) 1.08058(16) 0.04826(6) 0.0334(6) Uani . . 1.000
    C C23 0.41022(16) 0.93032(15) 0.16006(7) 0.0322(6) Uani . . 1.000
    C C24 0.45482(18) 0.96246(18) 0.06999(7) 0.0414(7) Uani . . 1.000
    C C25 0.27112(17) 0.77462(15) 0.04554(7) 0.0312(5) Uani . . 1.000
    C C26 0.16092(17) 0.70252(15) 0.03980(6) 0.0301(5) Uani . . 1.000
    C C27 -0.10938(17) 0.61989(16) 0.03625(7) 0.0340(6) Uani . . 1.000
    C C28 -0.14476(16) 0.78916(14) 0.08942(6) 0.0288(5) Uani . . 1.000
    C C29 0.16336(15) 0.59792(13) 0.19642(6) 0.0234(5) Uani . . 1.000
    C C30 0.25177(15) 0.56260(13) 0.15833(6) 0.0240(5) Uani . . 1.000
    C C31 0.23655(17) 0.46683(14) 0.12715(6) 0.0294(5) Uani . . 1.000
    C C32 0.33205(17) 0.43414(15) 0.09790(7) 0.0331(5) Uani . . 1.000
    C C33 0.44455(17) 0.49856(17) 0.09941(7) 0.0346(6) Uani . . 1.000
    C C34 0.46181(17) 0.59379(16) 0.13061(7) 0.0360(6) Uani . . 1.000
    C C35 0.36688(16) 0.62456(15) 0.15988(7) 0.0295(5) Uani . . 1.000
    C C36 0.5385(2) 0.3742(2) 0.04287(10) 0.0684(10) Uani . . 1.000
    H H1 0.01140 0.53830 0.11920 0.0300 Uiso calc R 1.000
    H H2A 0.11210 0.86280 0.12620 0.0290 Uiso calc R 1.000
    H H3N 0.2223(17) 1.0984(15) 0.1704(7) 0.031(5) Uiso . . 1.000
    H H4A 0.07050 0.97030 0.19670 0.0260 Uiso calc R 1.000
    H H6 0.33220 1.12590 0.10560 0.0330 Uiso calc R 1.000
    H H7 0.11240 1.22470 0.11410 0.0310 Uiso calc R 1.000
    H H12 -0.01830 0.61490 0.24830 0.0280 Uiso calc R 1.000
    H H13A -0.23050 0.60290 0.21790 0.0340 Uiso calc R 1.000
    H H13B -0.22910 0.71110 0.18060 0.0340 Uiso calc R 1.000
    H H14A -0.23590 0.56850 0.12090 0.0370 Uiso calc R 1.000
    H H14B -0.14980 0.48450 0.16090 0.0370 Uiso calc R 1.000
    H H15A 0.12560 0.89470 0.28010 0.0430 Uiso calc R 1.000
    H H15B 0.16670 0.81680 0.23520 0.0430 Uiso calc R 1.000
    H H15C 0.15500 0.76290 0.29040 0.0430 Uiso calc R 1.000
    H H16A -0.18870 0.76360 0.28360 0.0520 Uiso calc R 1.000
    H H16B -0.09020 0.85580 0.31260 0.0520 Uiso calc R 1.000
    H H16C -0.05430 0.72400 0.31750 0.0520 Uiso calc R 1.000
    H H17 -0.29180 0.88260 0.20920 0.0340 Uiso calc R 1.000
    H H18 -0.29770 1.06130 0.15610 0.0350 Uiso calc R 1.000
    H H19A -0.19130 1.18050 0.08740 0.0520 Uiso calc R 1.000
    H H19B -0.11360 1.29620 0.10190 0.0520 Uiso calc R 1.000
    H H19C -0.21670 1.25100 0.13710 0.0520 Uiso calc R 1.000
    H H20A 0.03940 1.30760 0.18710 0.0460 Uiso calc R 1.000
    H H20B 0.08370 1.19430 0.21850 0.0460 Uiso calc R 1.000
    H H20C -0.06070 1.24370 0.21840 0.0460 Uiso calc R 1.000
    H H21A -0.00950 1.15530 0.03880 0.0380 Uiso calc R 1.000
    H H21B -0.00900 1.02880 0.06210 0.0380 Uiso calc R 1.000
    H H22A 0.17790 1.01320 0.02580 0.0400 Uiso calc R 1.000
    H H22B 0.20670 1.14710 0.02990 0.0400 Uiso calc R 1.000
    H H23A 0.46920 0.86500 0.16170 0.0480 Uiso calc R 1.000
    H H23B 0.34220 0.91600 0.18170 0.0480 Uiso calc R 1.000
    H H23C 0.46040 0.99780 0.17270 0.0480 Uiso calc R 1.000
    H H24A 0.41530 0.97620 0.03410 0.0620 Uiso calc R 1.000
    H H24B 0.50730 0.89300 0.07190 0.0620 Uiso calc R 1.000
    H H24C 0.51120 1.02650 0.08250 0.0620 Uiso calc R 1.000
    H H25 0.34190 0.77060 0.02620 0.0370 Uiso calc R 1.000
    H H26 0.14470 0.64160 0.01600 0.0360 Uiso calc R 1.000
    H H27A -0.19780 0.59470 0.04030 0.0510 Uiso calc R 1.000
    H H27B -0.05360 0.55370 0.03330 0.0510 Uiso calc R 1.000
    H H27C -0.11360 0.66620 0.00500 0.0510 Uiso calc R 1.000
    H H28A -0.23220 0.75930 0.09200 0.0430 Uiso calc R 1.000
    H H28B -0.11220 0.83240 0.12060 0.0430 Uiso calc R 1.000
    H H28C -0.14980 0.83870 0.05920 0.0430 Uiso calc R 1.000
    H H31 0.15910 0.42270 0.12580 0.0350 Uiso calc R 1.000
    H H32 0.32010 0.36810 0.07700 0.0400 Uiso calc R 1.000
    H H34 0.53920 0.63800 0.13190 0.0430 Uiso calc R 1.000
    H H35 0.38040 0.68940 0.18150 0.0350 Uiso calc R 1.000
    H H36A 0.53140 0.30950 0.06570 0.1030 Uiso calc R 1.000
    H H36B 0.46140 0.37640 0.01600 0.1030 Uiso calc R 1.000
    H H36C 0.61790 0.36640 0.02680 0.1030 Uiso calc R 1.000
loop_
    _atom_site_aniso_label
    _atom_site_aniso_U_11
    _atom_site_aniso_U_22
    _atom_site_aniso_U_33
    _atom_site_aniso_U_12
    _atom_site_aniso_U_13
    _atom_site_aniso_U_23
    O1 0.0324(6) 0.0370(7) 0.0197(6) 0.0040(5) -0.0016(5) 0.0026(5)
    O2 0.0369(8) 0.0764(11) 0.0524(9) 0.0096(7) 0.0125(7) -0.0272(8)
    N1 0.0231(7) 0.0226(7) 0.0193(7) -0.0005(5) 0.0006(5) -0.0018(5)
    N2 0.0261(7) 0.0275(7) 0.0185(7) 0.0031(6) 0.0032(5) -0.0056(6)
    N3 0.0263(7) 0.0262(7) 0.0191(7) 0.0004(6) 0.0023(6) -0.0022(6)
    N4 0.0183(6) 0.0238(7) 0.0238(7) 0.0013(5) 0.0029(5) 0.0001(6)
    C1 0.0265(8) 0.0230(8) 0.0240(8) 0.0003(7) -0.0025(7) -0.0062(7)
    C2 0.0280(9) 0.0263(9) 0.0214(8) 0.0024(7) -0.0017(7) -0.0041(7)
    C3 0.0302(9) 0.0246(8) 0.0167(8) 0.0041(7) -0.0029(6) -0.0010(6)
    C4 0.0249(8) 0.0299(9) 0.0218(8) 0.0063(7) 0.0034(7) -0.0011(7)
    C5 0.0252(9) 0.0344(10) 0.0258(9) -0.0004(7) 0.0069(7) -0.0030(7)
    C6 0.0312(9) 0.0286(9) 0.0235(9) -0.0054(7) 0.0072(7) -0.0011(7)
    C7 0.0317(9) 0.0209(8) 0.0246(9) 0.0003(7) 0.0022(7) 0.0027(7)
    C8 0.0294(9) 0.0235(9) 0.0248(9) 0.0037(7) 0.0016(7) -0.0005(7)
    C9 0.0246(8) 0.0233(8) 0.0251(8) 0.0044(6) 0.0017(7) -0.0021(7)
    C10 0.0243(8) 0.0229(8) 0.0218(8) -0.0018(6) 0.0061(6) -0.0042(6)
    C11 0.0253(8) 0.0240(9) 0.0213(8) -0.0026(7) 0.0032(6) -0.0011(7)
    C12 0.0245(8) 0.0242(9) 0.0213(8) -0.0029(6) 0.0043(6) 0.0020(6)
    C13 0.0253(9) 0.0263(9) 0.0324(9) -0.0053(7) 0.0049(7) -0.0018(7)
    C14 0.0286(9) 0.0269(9) 0.0344(10) -0.0055(7) -0.0013(7) -0.0040(8)
    C15 0.0313(9) 0.0249(9) 0.0279(9) -0.0021(7) -0.0034(7) -0.0005(7)
    C16 0.0452(11) 0.0346(10) 0.0260(9) -0.0029(8) 0.0114(8) -0.0014(8)
    C17 0.0219(8) 0.0280(9) 0.0359(10) -0.0022(7) 0.0072(7) -0.0056(7)
    C18 0.0226(8) 0.0276(9) 0.0358(10) 0.0047(7) -0.0007(7) -0.0057(8)
    C19 0.0362(10) 0.0335(10) 0.0335(10) 0.0100(8) 0.0031(8) 0.0022(8)
    C20 0.0350(10) 0.0261(9) 0.0316(9) 0.0012(7) 0.0062(8) -0.0026(7)
    C21 0.0395(10) 0.0329(10) 0.0206(9) 0.0040(8) -0.0009(7) 0.0039(7)
    C22 0.0447(11) 0.0330(10) 0.0234(9) 0.0016(8) 0.0079(8) 0.0022(7)
    C23 0.0262(9) 0.0362(10) 0.0325(10) 0.0019(7) -0.0010(7) -0.0056(8)
    C24 0.0326(10) 0.0535(13) 0.0407(11) -0.0045(9) 0.0139(8) -0.0092(9)
    C25 0.0326(9) 0.0353(10) 0.0269(9) 0.0059(8) 0.0084(7) -0.0044(8)
    C26 0.0395(10) 0.0283(9) 0.0221(9) 0.0047(8) 0.0029(7) -0.0066(7)
    C27 0.0366(10) 0.0365(10) 0.0260(9) 0.0009(8) -0.0047(7) -0.0080(8)
    C28 0.0295(9) 0.0296(10) 0.0255(9) 0.0043(7) -0.0016(7) 0.0000(7)
    C29 0.0263(8) 0.0195(8) 0.0235(9) -0.0004(6) 0.0007(7) 0.0003(6)
    C30 0.0264(8) 0.0233(8) 0.0208(8) 0.0046(7) -0.0015(6) 0.0032(7)
    C31 0.0317(9) 0.0258(9) 0.0294(9) 0.0020(7) 0.0004(7) 0.0000(7)
    C32 0.0380(10) 0.0311(9) 0.0281(9) 0.0110(8) -0.0023(8) -0.0077(8)
    C33 0.0280(9) 0.0461(11) 0.0290(10) 0.0137(8) 0.0023(7) -0.0056(8)
    C34 0.0249(9) 0.0429(11) 0.0396(11) 0.0006(8) 0.0032(8) -0.0080(9)
    C35 0.0265(9) 0.0312(9) 0.0292(9) 0.0032(7) -0.0013(7) -0.0064(7)
    C36 0.0559(14) 0.0877(19) 0.0634(16) 0.0183(13) 0.0151(12) -0.0374(14)
_geom_special_details
;
Bond distances, angles <i>etc</i>. have been calculated using the rounded
fractional coordinates. All su's are estimated from the variances of the
(full) variance-covariance matrix. The cell e.s.d.'s are taken into account in
the estimation of distances, angles and torsion angles
;
loop_
    _geom_bond_atom_site_label_1
    _geom_bond_atom_site_label_2
    _geom_bond_site_symmetry_1
    _geom_bond_site_symmetry_2
    _geom_bond_distance
    _geom_bond_publ_flag
    O1 C29 . . 1.2343(19) no
    O2 C33 . . 1.374(2) no
    O2 C36 . . 1.420(3) no
    N1 C1 . . 1.494(2) no
    N1 C12 . . 1.501(2) no
    N1 C29 . . 1.376(2) no
    N2 C3 . . 1.380(2) no
    N2 C4 . . 1.380(2) no
    N3 C6 . . 1.483(2) no
    N3 C7 . . 1.474(2) no
    N4 C9 . . 1.377(2) no
    N4 C10 . . 1.378(2) no
    N2 H2A . . 0.8800 no
    N3 H3N . . 0.924(18) no
    N4 H4A . . 0.8800 no
    C1 C2 . . 1.561(2) no
    C1 C14 . . 1.538(2) no
    C2 C3 . . 1.518(2) no
    C2 C27 . . 1.546(2) no
    C2 C28 . . 1.531(2) no
    C3 C26 . . 1.372(2) no
    C4 C5 . . 1.510(2) no
    C4 C25 . . 1.369(2) no
    C5 C23 . . 1.539(2) no
    C5 C6 . . 1.547(2) no
    C5 C24 . . 1.542(2) no
    C6 C22 . . 1.547(2) no
    C7 C8 . . 1.546(2) no
    C7 C21 . . 1.523(2) no
    C8 C20 . . 1.549(2) no
    C8 C9 . . 1.516(2) no
    C8 C19 . . 1.540(2) no
    C9 C18 . . 1.370(2) no
    C10 C11 . . 1.517(2) no
    C10 C17 . . 1.375(2) no
    C11 C16 . . 1.549(2) no
    C11 C12 . . 1.573(2) no
    C11 C15 . . 1.531(2) no
    C12 C13 . . 1.536(2) no
    C13 C14 . . 1.527(3) no
    C17 C18 . . 1.411(2) no
    C21 C22 . . 1.530(2) no
    C25 C26 . . 1.410(3) no
    C29 C30 . . 1.508(2) no
    C30 C35 . . 1.390(2) no
    C30 C31 . . 1.390(2) no
    C31 C32 . . 1.390(2) no
    C32 C33 . . 1.383(3) no
    C33 C34 . . 1.386(3) no
    C34 C35 . . 1.380(2) no
    C1 H1 . . 1.0000 no
    C6 H6 . . 1.0000 no
    C7 H7 . . 1.0000 no
    C12 H12 . . 1.0000 no
    C13 H13A . . 0.9900 no
    C13 H13B . . 0.9900 no
    C14 H14A . . 0.9900 no
    C14 H14B . . 0.9900 no
    C15 H15A . . 0.9800 no
    C15 H15B . . 0.9800 no
    C15 H15C . . 0.9800 no
    C16 H16A . . 0.9800 no
    C16 H16B . . 0.9800 no
    C16 H16C . . 0.9800 no
    C17 H17 . . 0.9500 no
    C18 H18 . . 0.9500 no
    C19 H19A . . 0.9800 no
    C19 H19B . . 0.9800 no
    C19 H19C . . 0.9800 no
    C20 H20A . . 0.9800 no
    C20 H20B . . 0.9800 no
    C20 H20C . . 0.9800 no
    C21 H21A . . 0.9900 no
    C21 H21B . . 0.9900 no
    C22 H22A . . 0.9900 no
    C22 H22B . . 0.9900 no
    C23 H23A . . 0.9800 no
    C23 H23B . . 0.9800 no
    C23 H23C . . 0.9800 no
    C24 H24A . . 0.9800 no
    C24 H24B . . 0.9800 no
    C24 H24C . . 0.9800 no
    C25 H25 . . 0.9500 no
    C26 H26 . . 0.9500 no
    C27 H27A . . 0.9800 no
    C27 H27B . . 0.9800 no
    C27 H27C . . 0.9800 no
    C28 H28A . . 0.9800 no
    C28 H28B . . 0.9800 no
    C28 H28C . . 0.9800 no
    C31 H31 . . 0.9500 no
    C32 H32 . . 0.9500 no
    C34 H34 . . 0.9500 no
    C35 H35 . . 0.9500 no
    C36 H36A . . 0.9800 no
    C36 H36B . . 0.9800 no
    C36 H36C . . 0.9800 no
loop_
    _geom_angle_atom_site_label_1
    _geom_angle_atom_site_label_2
    _geom_angle_atom_site_label_3
    _geom_angle_site_symmetry_1
    _geom_angle_site_symmetry_2
    _geom_angle_site_symmetry_3
    _geom_angle
    _geom_angle_publ_flag
    C33 O2 C36 . . . 117.72(16) no
    C1 N1 C12 . . . 112.15(12) no
    C1 N1 C29 . . . 119.01(13) no
    C12 N1 C29 . . . 116.83(12) no
    C3 N2 C4 . . . 110.65(13) no
    C6 N3 C7 . . . 105.81(12) no
    C9 N4 C10 . . . 111.22(13) no
    C4 N2 H2A . . . 125.00 no
    C3 N2 H2A . . . 125.00 no
    C6 N3 H3N . . . 111.0(11) no
    C7 N3 H3N . . . 111.9(11) no
    C10 N4 H4A . . . 124.00 no
    C9 N4 H4A . . . 124.00 no
    N1 C1 C14 . . . 101.34(12) no
    N1 C1 C2 . . . 117.02(13) no
    C2 C1 C14 . . . 117.27(13) no
    C1 C2 C28 . . . 113.95(13) no
    C1 C2 C3 . . . 110.60(13) no
    C1 C2 C27 . . . 105.44(13) no
    C27 C2 C28 . . . 108.30(13) no
    C3 C2 C27 . . . 108.06(13) no
    C3 C2 C28 . . . 110.20(13) no
    C2 C3 C26 . . . 130.52(15) no
    N2 C3 C26 . . . 106.43(14) no
    N2 C3 C2 . . . 123.03(14) no
    C5 C4 C25 . . . 130.40(15) no
    N2 C4 C5 . . . 123.19(14) no
    N2 C4 C25 . . . 106.37(14) no
    C4 C5 C6 . . . 111.30(13) no
    C6 C5 C23 . . . 109.22(13) no
    C4 C5 C23 . . . 111.77(14) no
    C4 C5 C24 . . . 108.75(14) no
    C6 C5 C24 . . . 107.21(14) no
    C23 C5 C24 . . . 108.44(14) no
    N3 C6 C22 . . . 104.00(13) no
    N3 C6 C5 . . . 113.18(13) no
    C5 C6 C22 . . . 114.39(13) no
    N3 C7 C8 . . . 114.92(13) no
    N3 C7 C21 . . . 100.76(13) no
    C8 C7 C21 . . . 118.57(14) no
    C7 C8 C20 . . . 108.51(13) no
    C9 C8 C19 . . . 109.67(13) no
    C7 C8 C9 . . . 114.89(13) no
    C7 C8 C19 . . . 107.19(13) no
    C9 C8 C20 . . . 107.94(13) no
    C19 C8 C20 . . . 108.49(14) no
    N4 C9 C8 . . . 122.37(14) no
    N4 C9 C18 . . . 106.23(14) no
    C8 C9 C18 . . . 130.20(15) no
    N4 C10 C17 . . . 105.94(14) no
    N4 C10 C11 . . . 122.17(13) no
    C11 C10 C17 . . . 131.82(15) no
    C12 C11 C16 . . . 105.33(13) no
    C10 C11 C15 . . . 109.30(13) no
    C15 C11 C16 . . . 107.95(13) no
    C10 C11 C12 . . . 115.78(13) no
    C10 C11 C16 . . . 107.19(13) no
    C12 C11 C15 . . . 110.90(13) no
    N1 C12 C13 . . . 104.01(12) no
    N1 C12 C11 . . . 116.90(13) no
    C11 C12 C13 . . . 115.38(13) no
    C12 C13 C14 . . . 104.81(13) no
    C1 C14 C13 . . . 105.49(14) no
    C10 C17 C18 . . . 108.32(15) no
    C9 C18 C17 . . . 108.28(15) no
    C7 C21 C22 . . . 102.13(13) no
    C6 C22 C21 . . . 105.24(13) no
    C4 C25 C26 . . . 108.45(15) no
    C3 C26 C25 . . . 108.11(15) no
    O1 C29 N1 . . . 121.72(14) no
    N1 C29 C30 . . . 120.64(13) no
    O1 C29 C30 . . . 117.41(14) no
    C31 C30 C35 . . . 117.79(15) no
    C29 C30 C35 . . . 115.71(14) no
    C29 C30 C31 . . . 125.98(14) no
    C30 C31 C32 . . . 121.51(16) no
    C31 C32 C33 . . . 119.49(16) no
    O2 C33 C32 . . . 125.09(17) no
    O2 C33 C34 . . . 115.15(16) no
    C32 C33 C34 . . . 119.75(17) no
    C33 C34 C35 . . . 120.14(17) no
    C30 C35 C34 . . . 121.29(16) no
    N1 C1 H1 . . . 107.00 no
    C2 C1 H1 . . . 107.00 no
    C14 C1 H1 . . . 107.00 no
    N3 C6 H6 . . . 108.00 no
    C5 C6 H6 . . . 108.00 no
    C22 C6 H6 . . . 108.00 no
    N3 C7 H7 . . . 107.00 no
    C8 C7 H7 . . . 107.00 no
    C21 C7 H7 . . . 107.00 no
    N1 C12 H12 . . . 107.00 no
    C11 C12 H12 . . . 107.00 no
    C13 C12 H12 . . . 107.00 no
    C12 C13 H13A . . . 111.00 no
    C12 C13 H13B . . . 111.00 no
    C14 C13 H13A . . . 111.00 no
    C14 C13 H13B . . . 111.00 no
    H13A C13 H13B . . . 109.00 no
    C1 C14 H14A . . . 111.00 no
    C1 C14 H14B . . . 111.00 no
    C13 C14 H14A . . . 111.00 no
    C13 C14 H14B . . . 111.00 no
    H14A C14 H14B . . . 109.00 no
    C11 C15 H15A . . . 109.00 no
    C11 C15 H15B . . . 109.00 no
    C11 C15 H15C . . . 109.00 no
    H15A C15 H15B . . . 109.00 no
    H15A C15 H15C . . . 110.00 no
    H15B C15 H15C . . . 109.00 no
    C11 C16 H16A . . . 109.00 no
    C11 C16 H16B . . . 109.00 no
    C11 C16 H16C . . . 110.00 no
    H16A C16 H16B . . . 109.00 no
    H16A C16 H16C . . . 109.00 no
    H16B C16 H16C . . . 109.00 no
    C10 C17 H17 . . . 126.00 no
    C18 C17 H17 . . . 126.00 no
    C9 C18 H18 . . . 126.00 no
    C17 C18 H18 . . . 126.00 no
    C8 C19 H19A . . . 109.00 no
    C8 C19 H19B . . . 109.00 no
    C8 C19 H19C . . . 110.00 no
    H19A C19 H19B . . . 110.00 no
    H19A C19 H19C . . . 109.00 no
    H19B C19 H19C . . . 109.00 no
    C8 C20 H20A . . . 109.00 no
    C8 C20 H20B . . . 110.00 no
    C8 C20 H20C . . . 109.00 no
    H20A C20 H20B . . . 110.00 no
    H20A C20 H20C . . . 110.00 no
    H20B C20 H20C . . . 109.00 no
    C7 C21 H21A . . . 111.00 no
    C7 C21 H21B . . . 111.00 no
    C22 C21 H21A . . . 111.00 no
    C22 C21 H21B . . . 111.00 no
    H21A C21 H21B . . . 109.00 no
    C6 C22 H22A . . . 111.00 no
    C6 C22 H22B . . . 111.00 no
    C21 C22 H22A . . . 111.00 no
    C21 C22 H22B . . . 111.00 no
    H22A C22 H22B . . . 109.00 no
    C5 C23 H23A . . . 110.00 no
    C5 C23 H23B . . . 110.00 no
    C5 C23 H23C . . . 110.00 no
    H23A C23 H23B . . . 109.00 no
    H23A C23 H23C . . . 109.00 no
    H23B C23 H23C . . . 109.00 no
    C5 C24 H24A . . . 109.00 no
    C5 C24 H24B . . . 109.00 no
    C5 C24 H24C . . . 109.00 no
    H24A C24 H24B . . . 110.00 no
    H24A C24 H24C . . . 109.00 no
    H24B C24 H24C . . . 109.00 no
    C4 C25 H25 . . . 126.00 no
    C26 C25 H25 . . . 126.00 no
    C3 C26 H26 . . . 126.00 no
    C25 C26 H26 . . . 126.00 no
    C2 C27 H27A . . . 109.00 no
    C2 C27 H27B . . . 110.00 no
    C2 C27 H27C . . . 110.00 no
    H27A C27 H27B . . . 109.00 no
    H27A C27 H27C . . . 110.00 no
    H27B C27 H27C . . . 109.00 no
    C2 C28 H28A . . . 109.00 no
    C2 C28 H28B . . . 109.00 no
    C2 C28 H28C . . . 109.00 no
    H28A C28 H28B . . . 110.00 no
    H28A C28 H28C . . . 109.00 no
    H28B C28 H28C . . . 109.00 no
    C30 C31 H31 . . . 119.00 no
    C32 C31 H31 . . . 119.00 no
    C31 C32 H32 . . . 120.00 no
    C33 C32 H32 . . . 120.00 no
    C33 C34 H34 . . . 120.00 no
    C35 C34 H34 . . . 120.00 no
    C30 C35 H35 . . . 119.00 no
    C34 C35 H35 . . . 119.00 no
    O2 C36 H36A . . . 109.00 no
    O2 C36 H36B . . . 109.00 no
    O2 C36 H36C . . . 109.00 no
    H36A C36 H36B . . . 109.00 no
    H36A C36 H36C . . . 109.00 no
    H36B C36 H36C . . . 110.00 no
loop_
    _geom_torsion_atom_site_label_1
    _geom_torsion_atom_site_label_2
    _geom_torsion_atom_site_label_3
    _geom_torsion_atom_site_label_4
    _geom_torsion_site_symmetry_1
    _geom_torsion_site_symmetry_2
    _geom_torsion_site_symmetry_3
    _geom_torsion_site_symmetry_4
    _geom_torsion
    _geom_torsion_publ_flag
    C36 O2 C33 C32 . . . . -4.9(3) no
    C36 O2 C33 C34 . . . . 174.72(18) no
    C12 N1 C1 C2 . . . . 107.23(15) no
    C12 N1 C1 C14 . . . . -21.59(16) no
    C29 N1 C1 C2 . . . . -111.23(16) no
    C29 N1 C1 C14 . . . . 119.95(14) no
    C1 N1 C12 C11 . . . . -127.09(14) no
    C1 N1 C12 C13 . . . . 1.36(16) no
    C29 N1 C12 C11 . . . . 90.47(17) no
    C29 N1 C12 C13 . . . . -141.08(14) no
    C1 N1 C29 O1 . . . . -149.49(15) no
    C1 N1 C29 C30 . . . . 36.2(2) no
    C12 N1 C29 O1 . . . . -9.7(2) no
    C12 N1 C29 C30 . . . . 175.94(13) no
    C4 N2 C3 C2 . . . . -177.68(14) no
    C4 N2 C3 C26 . . . . 0.71(18) no
    C3 N2 C4 C5 . . . . 177.31(14) no
    C3 N2 C4 C25 . . . . -0.66(18) no
    C7 N3 C6 C5 . . . . -153.56(13) no
    C7 N3 C6 C22 . . . . -28.83(16) no
    C6 N3 C7 C8 . . . . 174.58(13) no
    C6 N3 C7 C21 . . . . 45.89(15) no
    C10 N4 C9 C8 . . . . 168.50(14) no
    C10 N4 C9 C18 . . . . -0.16(18) no
    C9 N4 C10 C11 . . . . -177.86(14) no
    C9 N4 C10 C17 . . . . -0.49(18) no
    N1 C1 C2 C3 . . . . 52.15(18) no
    N1 C1 C2 C27 . . . . 168.72(13) no
    N1 C1 C2 C28 . . . . -72.64(18) no
    C14 C1 C2 C3 . . . . 172.90(14) no
    C14 C1 C2 C27 . . . . -70.53(17) no
    C14 C1 C2 C28 . . . . 48.11(19) no
    N1 C1 C14 C13 . . . . 33.50(16) no
    C2 C1 C14 C13 . . . . -95.17(16) no
    C1 C2 C3 N2 . . . . -83.99(18) no
    C1 C2 C3 C26 . . . . 98.0(2) no
    C27 C2 C3 N2 . . . . 161.07(15) no
    C27 C2 C3 C26 . . . . -16.9(2) no
    C28 C2 C3 N2 . . . . 42.9(2) no
    C28 C2 C3 C26 . . . . -135.07(18) no
    N2 C3 C26 C25 . . . . -0.48(18) no
    C2 C3 C26 C25 . . . . 177.74(16) no
    N2 C4 C5 C6 . . . . -53.7(2) no
    N2 C4 C5 C23 . . . . 68.7(2) no
    N2 C4 C5 C24 . . . . -171.63(15) no
    C25 C4 C5 C6 . . . . 123.70(19) no
    C25 C4 C5 C23 . . . . -113.9(2) no
    C25 C4 C5 C24 . . . . 5.8(2) no
    N2 C4 C25 C26 . . . . 0.34(19) no
    C5 C4 C25 C26 . . . . -177.43(16) no
    C4 C5 C6 N3 . . . . 73.58(16) no
    C4 C5 C6 C22 . . . . -45.31(18) no
    C23 C5 C6 N3 . . . . -50.31(18) no
    C23 C5 C6 C22 . . . . -169.19(14) no
    C24 C5 C6 N3 . . . . -167.61(13) no
    C24 C5 C6 C22 . . . . 73.50(17) no
    N3 C6 C22 C21 . . . . 0.44(17) no
    C5 C6 C22 C21 . . . . 124.39(15) no
    N3 C7 C8 C9 . . . . -48.77(18) no
    N3 C7 C8 C19 . . . . -170.90(13) no
    N3 C7 C8 C20 . . . . 72.12(17) no
    C21 C7 C8 C9 . . . . 70.41(19) no
    C21 C7 C8 C19 . . . . -51.73(19) no
    C21 C7 C8 C20 . . . . -168.70(14) no
    N3 C7 C21 C22 . . . . -43.89(15) no
    C8 C7 C21 C22 . . . . -170.18(14) no
    C7 C8 C9 N4 . . . . 52.8(2) no
    C7 C8 C9 C18 . . . . -141.52(18) no
    C19 C8 C9 N4 . . . . 173.56(14) no
    C19 C8 C9 C18 . . . . -20.7(2) no
    C20 C8 C9 N4 . . . . -68.43(19) no
    C20 C8 C9 C18 . . . . 97.3(2) no
    N4 C9 C18 C17 . . . . 0.74(19) no
    C8 C9 C18 C17 . . . . -166.71(16) no
    N4 C10 C11 C12 . . . . -109.38(16) no
    N4 C10 C11 C15 . . . . 16.7(2) no
    N4 C10 C11 C16 . . . . 133.45(15) no
    C17 C10 C11 C12 . . . . 74.0(2) no
    C17 C10 C11 C15 . . . . -159.91(17) no
    C17 C10 C11 C16 . . . . -43.2(2) no
    N4 C10 C17 C18 . . . . 0.94(19) no
    C11 C10 C17 C18 . . . . 177.95(16) no
    C10 C11 C12 N1 . . . . 75.88(17) no
    C10 C11 C12 C13 . . . . -46.87(19) no
    C15 C11 C12 N1 . . . . -49.38(18) no
    C15 C11 C12 C13 . . . . -172.14(14) no
    C16 C11 C12 N1 . . . . -165.92(13) no
    C16 C11 C12 C13 . . . . 71.33(17) no
    N1 C12 C13 C14 . . . . 19.90(16) no
    C11 C12 C13 C14 . . . . 149.28(13) no
    C12 C13 C14 C1 . . . . -33.92(17) no
    C10 C17 C18 C9 . . . . -1.1(2) no
    C7 C21 C22 C6 . . . . 26.63(17) no
    C4 C25 C26 C3 . . . . 0.09(19) no
    O1 C29 C30 C31 . . . . 108.99(19) no
    O1 C29 C30 C35 . . . . -62.4(2) no
    N1 C29 C30 C31 . . . . -76.4(2) no
    N1 C29 C30 C35 . . . . 112.15(17) no
    C29 C30 C31 C32 . . . . -171.98(16) no
    C35 C30 C31 C32 . . . . -0.7(2) no
    C29 C30 C35 C34 . . . . 173.61(16) no
    C31 C30 C35 C34 . . . . 1.4(3) no
    C30 C31 C32 C33 . . . . -0.5(3) no
    C31 C32 C33 O2 . . . . -179.42(17) no
    C31 C32 C33 C34 . . . . 1.0(3) no
    O2 C33 C34 C35 . . . . -179.91(18) no
    C32 C33 C34 C35 . . . . -0.3(3) no
    C33 C34 C35 C30 . . . . -1.0(3) no
loop_
    _geom_hbond_atom_site_label_D
    _geom_hbond_atom_site_label_H
    _geom_hbond_atom_site_label_A
    _geom_hbond_site_symmetry_A
    _geom_hbond_distance_DH
    _geom_hbond_distance_HA
    _geom_hbond_distance_DA
    _geom_hbond_angle_DHA
    _geom_hbond_publ_flag
    N2 H2A N3 . 0.88 2.57 3.0671(18) 117 yes
    N4 H4A N3 . 0.88 2.33 2.8759(18) 121 yes
    C28 H28B N4 . 0.98 2.59 3.561(2) 171 yes
    C28 H28B Cg1 . 0.98 2.45 3.3632(18) 155 yes
    N3 H3N O1 2_555 0.924(18) 2.283(18) 3.1401(17) 154.0(15) yes
    C20 H20B O1 2_555 0.98 2.56 3.530(2) 170 yes
    C15 H15A Cg2 2_555 0.98 2.85 3.7176(19) 148 yes
_iucr_refine_instructions_details
;
TITL GJ239   IPDS2  -100DEGC
CELL  0.71073 10.31500 11.81040 26.18560 90.00000 98.62900 90.00000
ZERR 4  0.00040  0.00050  0.00100  0.00000  0.00300  0.00000
LATT 1
SYMM -X+ 0.50000, Y+ 0.50000, -Z+ 0.50000
SFAC C H N O
UNIT 144 200 16 8
TEMP -100
PLAN 30
FMAP 2
L.S. 9
BOND $H
HTAB
CONF
ACTA 50
WGHT    0.044700    0.465900
EXTI    0.001609
FVAR       0.39831
O1    4    0.207066    0.589438    0.242792    11.00000    0.03242    0.03703 =
         0.01966    0.00258   -0.00158    0.00401
O2    4    0.545327    0.475893    0.072058    11.00000    0.03689    0.07642 =
         0.05235   -0.02716    0.01246    0.00959
N1    3    0.043279    0.646599    0.179681    11.00000    0.02311    0.02258 =
         0.01929   -0.00180    0.00063   -0.00050
N2    3    0.142683    0.826195    0.101327    11.00000    0.02608    0.02747 =
         0.01846   -0.00558    0.00320    0.00311
AFIX  43
H2A   2    0.112055    0.862809    0.126245    11.00000   -1.20000
AFIX   0
N3    3    0.178473    1.071401    0.139424    11.00000    0.02633    0.02619 =
         0.01911   -0.00223    0.00234    0.00042
H3N   2    0.222326    1.098368    0.170377    11.00000    0.03121
N4    3   -0.015639    0.970534    0.193353    11.00000    0.01830    0.02384 =
         0.02380    0.00007    0.00292    0.00126
AFIX  43
H4A   2    0.070532    0.970304    0.196687    11.00000   -1.20000
AFIX   0
C1    1   -0.034652    0.606515    0.130263    11.00000    0.02654    0.02301 =
         0.02396   -0.00616   -0.00246    0.00031
AFIX  13
H1    2    0.011385    0.538292    0.119196    11.00000   -1.20000
AFIX   0
C2    1   -0.051192    0.690792    0.083817    11.00000    0.02802    0.02633 =
         0.02142   -0.00405   -0.00166    0.00239
C3    1    0.081175    0.735690    0.074534    11.00000    0.03019    0.02455 =
         0.01675   -0.00100   -0.00287    0.00406
C4    1    0.258825    0.851387    0.083671    11.00000    0.02488    0.02990 =
         0.02183   -0.00112    0.00336    0.00633
C5    1    0.345678    0.949438    0.103839    11.00000    0.02518    0.03436 =
         0.02578   -0.00298    0.00693   -0.00042
C6    1    0.268053    1.061966    0.100298    11.00000    0.03116    0.02861 =
         0.02353   -0.00113    0.00720   -0.00538
AFIX  13
H6    2    0.332212    1.125906    0.105632    11.00000   -1.20000
AFIX   0
C7    1    0.072493    1.148245    0.116970    11.00000    0.03175    0.02089 =
         0.02460    0.00275    0.00217    0.00026
AFIX  13
H7    2    0.112365    1.224733    0.114118    11.00000   -1.20000
AFIX   0
C8    1   -0.040375    1.162051    0.149232    11.00000    0.02941    0.02347 =
         0.02484   -0.00053    0.00158    0.00373
C9    1   -0.094605    1.052026    0.167071    11.00000    0.02456    0.02328 =
         0.02512   -0.00210    0.00175    0.00437
C10   1   -0.089006    0.889388    0.213759    11.00000    0.02430    0.02288 =
         0.02176   -0.00425    0.00612   -0.00182
C11   1   -0.026307    0.791834    0.246183    11.00000    0.02534    0.02404 =
         0.02131   -0.00113    0.00316   -0.00261
C12   1   -0.041768    0.671672    0.220052    11.00000    0.02450    0.02417 =
         0.02126    0.00195    0.00434   -0.00291
AFIX  13
H12   2   -0.018339    0.614907    0.248263    11.00000   -1.20000
AFIX   0
C13   1   -0.180760    0.642020    0.193602    11.00000    0.02531    0.02626 =
         0.03240   -0.00182    0.00493   -0.00529
AFIX  23
H13A  2   -0.230487    0.602910    0.217924    11.00000   -1.20000
H13B  2   -0.229098    0.711145    0.180599    11.00000   -1.20000
AFIX   0
C14   1   -0.160301    0.564002    0.149005    11.00000    0.02856    0.02693 =
         0.03437   -0.00401   -0.00125   -0.00547
AFIX  23
H14A  2   -0.235870    0.568496    0.120894    11.00000   -1.20000
H14B  2   -0.149801    0.484514    0.160910    11.00000   -1.20000
AFIX   0
C15   1    0.118273    0.819019    0.264633    11.00000    0.03131    0.02490 =
         0.02792   -0.00049   -0.00337   -0.00214
AFIX 137
H15A  2    0.125641    0.894697    0.280147    11.00000   -1.50000
H15B  2    0.166683    0.816829    0.235180    11.00000   -1.50000
H15C  2    0.155032    0.762932    0.290380    11.00000   -1.50000
AFIX   0
C16   1   -0.096298    0.782994    0.294368    11.00000    0.04515    0.03462 =
         0.02604   -0.00140    0.01136   -0.00286
AFIX 137
H16A  2   -0.188739    0.763646    0.283581    11.00000   -1.50000
H16B  2   -0.090195    0.855750    0.312566    11.00000   -1.50000
H16C  2   -0.054259    0.723991    0.317453    11.00000   -1.50000
AFIX   0
C17   1   -0.217705    0.921371    0.200256    11.00000    0.02193    0.02796 =
         0.03592   -0.00562    0.00722   -0.00219
AFIX  43
H17   2   -0.291778    0.882596    0.209225    11.00000   -1.20000
AFIX   0
C18   1   -0.220994    1.021672    0.170785    11.00000    0.02264    0.02762 =
         0.03584   -0.00571   -0.00072    0.00470
AFIX  43
H18   2   -0.297703    1.061318    0.156055    11.00000   -1.20000
AFIX   0
C19   1   -0.150492    1.228450    0.115863    11.00000    0.03619    0.03347 =
         0.03349    0.00219    0.00312    0.01005
AFIX 137
H19A  2   -0.191278    1.180467    0.087377    11.00000   -1.50000
H19B  2   -0.113626    1.296156    0.101856    11.00000   -1.50000
H19C  2   -0.216656    1.250987    0.137118    11.00000   -1.50000
AFIX   0
C20   1    0.010161    1.233469    0.197778    11.00000    0.03501    0.02615 =
         0.03165   -0.00263    0.00623    0.00116
AFIX 137
H20A  2    0.039401    1.307608    0.187145    11.00000   -1.50000
H20B  2    0.083745    1.194253    0.218452    11.00000   -1.50000
H20C  2   -0.060697    1.243719    0.218444    11.00000   -1.50000
AFIX   0
C21   1    0.040962    1.100453    0.062512    11.00000    0.03947    0.03293 =
         0.02061    0.00395   -0.00089    0.00399
AFIX  23
H21A  2   -0.009479    1.155311    0.038764    11.00000   -1.20000
H21B  2   -0.009009    1.028814    0.062131    11.00000   -1.20000
AFIX   0
C22   1    0.177623    1.080584    0.048265    11.00000    0.04474    0.03305 =
         0.02345    0.00218    0.00791    0.00162
AFIX  23
H22B  2    0.206655    1.147095    0.029940    11.00000   -1.20000
H22A  2    0.177928    1.013165    0.025817    11.00000   -1.20000
AFIX   0
C23   1    0.410215    0.930323    0.160063    11.00000    0.02620    0.03617 =
         0.03249   -0.00563   -0.00099    0.00190
AFIX 137
H23A  2    0.469205    0.864952    0.161669    11.00000   -1.50000
H23B  2    0.342183    0.916032    0.181676    11.00000   -1.50000
H23C  2    0.460362    0.997811    0.172655    11.00000   -1.50000
AFIX   0
C24   1    0.454823    0.962459    0.069994    11.00000    0.03261    0.05355 =
         0.04069   -0.00923    0.01394   -0.00455
AFIX 137
H24A  2    0.415321    0.976174    0.034108    11.00000   -1.50000
H24B  2    0.507298    0.892999    0.071864    11.00000   -1.50000
H24C  2    0.511242    1.026483    0.082492    11.00000   -1.50000
AFIX   0
C25   1    0.271118    0.774622    0.045539    11.00000    0.03262    0.03535 =
         0.02695   -0.00440    0.00838    0.00591
AFIX  43
H25   2    0.341909    0.770591    0.026212    11.00000   -1.20000
AFIX   0
C26   1    0.160920    0.702525    0.039795    11.00000    0.03948    0.02826 =
         0.02206   -0.00664    0.00285    0.00470
AFIX  43
H26   2    0.144722    0.641592    0.016009    11.00000   -1.20000
AFIX   0
C27   1   -0.109377    0.619888    0.036254    11.00000    0.03657    0.03646 =
         0.02596   -0.00800   -0.00465    0.00092
AFIX 137
H27A  2   -0.197827    0.594726    0.040257    11.00000   -1.50000
H27B  2   -0.053611    0.553732    0.033336    11.00000   -1.50000
H27C  2   -0.113589    0.666245    0.005009    11.00000   -1.50000
AFIX   0
C28   1   -0.144761    0.789158    0.089420    11.00000    0.02954    0.02959 =
         0.02553    0.00004   -0.00162    0.00425
AFIX 137
H28C  2   -0.149836    0.838687    0.059158    11.00000   -1.50000
H28B  2   -0.112164    0.832437    0.120646    11.00000   -1.50000
H28A  2   -0.232160    0.759296    0.092041    11.00000   -1.50000
AFIX   0
C29   1    0.163364    0.597925    0.196418    11.00000    0.02627    0.01946 =
         0.02348    0.00035    0.00074   -0.00040
C30   1    0.251767    0.562604    0.158332    11.00000    0.02640    0.02332 =
         0.02078    0.00319   -0.00151    0.00457
C31   1    0.236551    0.466834    0.127154    11.00000    0.03172    0.02577 =
         0.02941   -0.00003    0.00038    0.00198
AFIX  43
H31   2    0.159112    0.422703    0.125807    11.00000   -1.20000
AFIX   0
C32   1    0.332047    0.434140    0.097897    11.00000    0.03800    0.03112 =
         0.02812   -0.00765   -0.00235    0.01102
AFIX  43
H32   2    0.320129    0.368068    0.077028    11.00000   -1.20000
AFIX   0
C33   1    0.444552    0.498563    0.099409    11.00000    0.02802    0.04614 =
         0.02899   -0.00556    0.00225    0.01366
C34   1    0.461810    0.593786    0.130613    11.00000    0.02494    0.04292 =
         0.03963   -0.00795    0.00318    0.00059
AFIX  43
H34   2    0.539181    0.637968    0.131856    11.00000   -1.20000
AFIX   0
C35   1    0.366883    0.624561    0.159876    11.00000    0.02649    0.03122 =
         0.02923   -0.00645   -0.00130    0.00317
AFIX  43
H35   2    0.380446    0.689368    0.181508    11.00000   -1.20000
AFIX   0
C36   1    0.538461    0.374176    0.042874    11.00000    0.05591    0.08768 =
         0.06343   -0.03737    0.01514    0.01827
AFIX 137
H36C  2    0.617856    0.366404    0.026777    11.00000   -1.50000
H36B  2    0.461415    0.376438    0.015977    11.00000   -1.50000
H36A  2    0.531372    0.309478    0.065726    11.00000   -1.50000
HKLF 4
REM  GJ239   IPDS2  -100DEGC
REM R1 =  0.0451 for   4470 Fo > 4sig(Fo)  and  0.0713 for all   5943 data
REM    393 parameters refined using      0 restraints
END
WGHT      0.0431      0.5207
REM Highest difference peak  0.195,  deepest hole -0.165,  1-sigma level  0.034
Q1    1  -0.0270  0.7372  0.2310  11.00000  0.05    0.20
Q2    1   0.2894  0.9930  0.0967  11.00000  0.05    0.19
Q3    1  -0.0681  1.1071  0.1577  11.00000  0.05    0.18
Q4    1   0.0163  1.1475  0.1342  11.00000  0.05    0.18
Q5    1   0.2207  0.5394  0.1281  11.00000  0.05    0.18
Q6    1   0.1233  1.0045  0.1424  11.00000  0.05    0.17
Q7    1   0.0165  0.7143  0.0777  11.00000  0.05    0.17
Q8    1  -0.1001  0.5805  0.1384  11.00000  0.05    0.16
Q9    1   0.2412  0.8467  0.0490  11.00000  0.05    0.15
Q10   1  -0.0079  1.1878  0.1725  11.00000  0.05    0.15
Q11   1   0.0892  0.8846  0.1117  11.00000  0.05    0.15
Q12   1   0.0868  0.7965  0.0789  11.00000  0.05    0.14
Q13   1   0.2192  1.0602  0.0748  11.00000  0.05    0.14
Q14   1   0.0357  1.1151  0.0925  11.00000  0.05    0.14
Q15   1   0.2988  0.9042  0.0908  11.00000  0.05    0.14
Q16   1  -0.0586  0.8401  0.2286  11.00000  0.05    0.13
Q17   1  -0.0901  1.1989  0.1371  11.00000  0.05    0.13
Q18   1   0.2750  0.6153  0.1455  11.00000  0.05    0.13
Q19   1   0.1998  0.5782  0.1699  11.00000  0.05    0.13
Q20   1   0.4645  0.5200  0.1330  11.00000  0.05    0.13
Q21   1  -0.0871  0.7378  0.0847  11.00000  0.05    0.13
Q22   1  -0.0526  0.6585  0.1106  11.00000  0.05    0.13
Q23   1   0.3122  0.3663  0.0893  11.00000  0.05    0.12
Q24   1   0.0867  0.7389  0.0474  11.00000  0.05    0.12
Q25   1   0.2965  0.7946  0.0777  11.00000  0.05    0.12
Q26   1   0.2665  0.4979  0.1608  11.00000  0.05    0.12
Q27   1  -0.1576  1.0632  0.1772  11.00000  0.05    0.12
Q28   1  -0.1271  0.5324  0.0370  11.00000  0.05    0.12
Q29   1   0.0815  0.5914  0.1861  11.00000  0.05    0.12
Q30   1   0.1883  1.3005  0.0992  11.00000  0.05    0.12
;
data_global
_journal_date_recd_electronic     2012-02-15
_journal_date_accepted     2012-02-22
_journal_name_full     'Acta Crystallographica, Section E'
_journal_year     2012
_journal_volume     68
_journal_issue      4
_journal_page_first     o929
_journal_page_last     o930
_journal_paper_category     QO
_journal_paper_doi     10.1107/S1600536812008008
_journal_coeditor_code     AA2052
_publ_contact_author_name     'Reinhard Neier'
_publ_contact_author_address
;
Institute of Chemistry
University of Neuch\^atel
Av. de Bellevaux 51
CH-2000 Neuch\^atel
Switzerland
;
_publ_contact_author_email     reinhard.neier@unine.ch
_publ_contact_author_fax     '+41 32 718 25 11'
_publ_contact_author_phone     '+41 32 718 24 28'
_publ_section_title
;
4-Methoxybenzoyl-<i>meso</i>-octamethylcalix[2]pyrrolidino[2]pyrrole: an acyl
chloride derivative of a partially reduced calix[4]pyrrole
;
loop_
    _publ_author_name
    _publ_author_address
    'Journot, Guillaume'
;
Institute of Chemistry
University of Neuch\^atel
Avenue de Bellevaux 51
CH-2000 Neuch\^atel
Switzerland
;
    'Neier, Reinhard'
;
Institute of Chemistry
University of Neuch\^atel
Avenue de Bellevaux 51
CH-2000 Neuch\^atel
Switzerland
;
    'Stoeckli-Evans, Helen'
;
Institute of Physics
University of Neuch\^atel
rue Emile-Argand 11
CH-2000 Neuch\^atel
Switzerland
;
