# Supplementary material for: 4-Meth­oxy­benzoyl-meso-octa­methyl­calix[2]pyrrolidino[2]pyrrole: an acyl chloride derivative of a partially reduced calix[4]pyrrole
Source: Acta Crystallogr Sect E Struct Rep Online. 2012 Mar 7;68(Pt 4):o929–30. doi: 10.1107/S1600536812008008 (PMC3343912; doi:10.1107/S1600536812008008)
Supplement: Supplementary file 2 [file e-68-0o929-Isup2.hkl]

# 
# h,k,l, Fc-squared, Fo-squared, sigma(Fo-squared) and status flag 
# 
data_I
_shelx_title ' GJ239   IPDS2  -100DEGC' 
_shelx_refln_list_code          4 
_shelx_F_calc_maximum      246.57 
_exptl_crystal_F_000      1240.00 
_reflns_d_resolution_high  0.8213 
 
loop_ 
 _symmetry_equiv_pos_as_xyz 
 'x, y, z' 
 '-x+1/2, y+1/2, -z+1/2' 
 '-x, -y, -z' 
 'x-1/2, -y-1/2, z-1/2' 
 
_cell_length_a    10.3150 
_cell_length_b    11.8104 
_cell_length_c    26.1856 
_cell_angle_alpha  90.000 
_cell_angle_beta   98.629 
_cell_angle_gamma  90.000 
 
_shelx_F_squared_multiplier     1.000 
 
loop_ 
 _refln_index_h 
 _refln_index_k 
 _refln_index_l 
 _refln_F_squared_calc 
 _refln_F_squared_meas 
 _refln_F_squared_sigma 
 _refln_observed_status 
   2   0   0     3898.35     3559.45     73.05 o 
   4   0   0     1076.33     1189.15     21.02 o 
   6   0   0      146.87      123.71     14.65 o 
   8   0   0      218.93      239.16     15.10 o 
  10   0   0     1777.22     1779.46     46.57 o 
  12   0   0        5.57      -12.84     38.35 o 
   1   1   0     9041.93     8584.04    128.41 o 
   2   1   0     5344.23     4941.66     56.98 o 
   3   1   0     1453.67     1411.41     16.01 o 
   4   1   0     3318.66     3183.74     27.55 o 
   5   1   0       86.72       89.18     10.61 o 
   6   1   0     1992.65     2006.49     30.15 o 
   7   1   0        0.01       10.55     10.87 o 
   8   1   0        6.13        5.20     11.61 o 
   9   1   0        0.88       -3.91     13.06 o 
  10   1   0      157.27      178.52     15.78 o 
  11   1   0        7.71       33.25     16.20 o 
  12   1   0       45.78       59.91     19.93 o 
   0   2   0     3483.95     3503.84    179.71 o 
   1   2   0      539.96      519.22     14.57 o 
   2   2   0     2176.47     2115.01     29.52 o 
   3   2   0      111.20       91.99     10.50 o 
   4   2   0     3689.36     3564.31     50.58 o 
   5   2   0      576.69      613.72     12.97 o 
   6   2   0       34.71       34.23      9.64 o 
   7   2   0      331.82      333.64     12.38 o 
   8   2   0      269.81      257.87     12.53 o 
   9   2   0       34.57       28.11     13.39 o 
  10   2   0        0.27       -7.08     16.02 o 
  11   2   0       14.19       36.24     17.63 o 
  12   2   0       12.22       35.15     16.69 o 
   1   3   0      224.93      190.04     12.54 o 
   2   3   0    10237.74     9946.26    166.76 o 
   3   3   0     1424.22     1320.78     18.31 o 
   4   3   0      569.00      531.21     11.22 o 
   5   3   0     1791.79     1896.92     25.33 o 
   6   3   0       46.00       52.36     10.85 o 
   7   3   0      937.34      886.47     13.51 o 
   8   3   0      517.04      513.94     14.04 o 
   9   3   0       92.65       87.33     13.02 o 
  10   3   0       40.17       59.10     14.48 o 
  11   3   0        2.48      -12.64     15.65 o 
  12   3   0        5.47       -2.04     17.82 o 
   0   4   0     3274.42     3158.79    130.87 o 
   1   4   0     1909.48     1839.28     23.76 o 
   2   4   0       36.83       40.67      9.99 o 
   3   4   0     3749.49     3679.07     46.32 o 
   4   4   0      435.25      447.42     10.28 o 
   5   4   0     1140.80     1313.06     18.85 o 
   6   4   0       24.10       47.62     10.30 o 
   7   4   0      291.07      307.60     12.96 o 
   8   4   0      244.47      249.19     11.67 o 
   9   4   0      197.57      206.95     13.28 o 
  10   4   0        5.68      -14.82     16.28 o 
  11   4   0       73.87       85.49     15.42 o 
   1   5   0     1642.26     1548.14     20.41 o 
   2   5   0      181.09      221.48     27.56 o 
   3   5   0      189.85      179.81     10.49 o 
   4   5   0       13.64       22.30     10.07 o 
   5   5   0       22.86       33.53     10.46 o 
   6   5   0      259.61      276.79     12.45 o 
   7   5   0      456.69      468.66     13.06 o 
   8   5   0     1069.00     1045.94     28.48 o 
   9   5   0      183.25      194.58     14.49 o 
  10   5   0      169.68      181.49     16.82 o 
  11   5   0        0.22       18.45     15.49 o 
   0   6   0     2185.71     2199.59     41.96 o 
   1   6   0      805.90      835.44     13.63 o 
   2   6   0     4383.66     4254.11     60.75 o 
   3   6   0      471.23      492.70     12.30 o 
   4   6   0       21.10       49.08      9.97 o 
   5   6   0        0.02       10.21      9.78 o 
   6   6   0      164.07      182.03     11.79 o 
   7   6   0        3.53        2.95     11.41 o 
   8   6   0       13.88       46.75     13.41 o 
   9   6   0       26.32       19.78     12.42 o 
  10   6   0      279.45      314.01     15.28 o 
  11   6   0      126.75      101.72     17.41 o 
   1   7   0        0.20        2.09     11.26 o 
   2   7   0      311.10      311.57     11.35 o 
   3   7   0       32.20       42.33     12.00 o 
   4   7   0        8.78       10.25     10.42 o 
   5   7   0      185.66      178.45     12.61 o 
   6   7   0      204.69      221.58     14.50 o 
   7   7   0      282.35      290.25     13.17 o 
   8   7   0      129.34      128.27     13.79 o 
   9   7   0        3.01       11.60     15.15 o 
  10   7   0      131.00      164.95     15.73 o 
   0   8   0      801.89      767.94     20.62 o 
   1   8   0     3998.94     4140.20     81.42 o 
   2   8   0     1347.30     1342.66     14.59 o 
   3   8   0        1.85       -0.07     11.47 o 
   4   8   0      119.16      132.48     11.44 o 
   5   8   0        0.06        8.40     12.65 o 
   6   8   0      162.49      176.53     11.64 o 
   7   8   0       29.15       35.71     12.71 o 
   8   8   0        1.09       21.27     14.81 o 
   9   8   0        2.30       17.78     16.14 o 
  10   8   0       53.30       16.97     17.49 o 
   1   9   0      293.51      340.31     13.41 o 
   2   9   0        0.39       21.62     12.36 o 
   3   9   0      313.10      344.80     12.47 o 
   4   9   0      269.39      236.80     12.79 o 
   5   9   0        2.06       -5.66     12.69 o 
   6   9   0      148.56      164.40     12.88 o 
   7   9   0        1.58       28.67     13.63 o 
   8   9   0        2.66       -0.64     14.24 o 
   9   9   0       26.89       49.78     17.13 o 
   0  10   0       58.09       45.77     23.70 o 
   1  10   0      141.88      156.38     15.16 o 
   2  10   0      102.35      119.25     15.92 o 
   3  10   0     3292.57     3278.75     72.03 o 
   4  10   0       51.29       52.15     12.60 o 
   5  10   0       27.15       43.69     14.60 o 
   6  10   0      119.27      141.93     13.97 o 
   7  10   0       98.98      112.48     16.80 o 
   8  10   0       40.98       45.04     17.04 o 
   1  11   0        1.03        5.24     15.82 o 
   2  11   0      152.55      159.64     17.13 o 
   3  11   0      102.62      117.56     14.64 o 
   4  11   0     1234.89     1228.99     21.04 o 
   5  11   0       14.29       25.42     13.69 o 
   6  11   0       23.73       35.86     14.15 o 
   7  11   0       97.92       95.48     16.23 o 
   0  12   0        0.18       42.29     26.99 o 
   1  12   0        2.68        5.38     19.33 o 
   2  12   0       32.46       28.36     15.62 o 
   3  12   0        0.80       17.04     16.47 o 
   4  12   0       61.63       58.43     15.88 o 
   5  12   0      476.12      495.74     16.20 o 
   6  12   0        0.02        0.65     15.52 o 
   1  13   0       38.67       34.96     16.84 o 
   2  13   0      291.01      283.73     16.36 o 
   3  13   0        5.74       -3.03     17.84 o 
   4  13   0      305.96      298.53     18.36 o 
   5  13   0      107.98       94.50     17.44 o 
   0  14   0       76.61       41.91     31.63 o 
   1  14   0        0.50       16.89     21.21 o 
   2  14   0      343.58      362.14     20.78 o 
 -11   0   1       73.79       14.11     21.20 o 
  -9   0   1        3.27       26.70     20.20 o 
  -7   0   1        9.31       -8.55     15.17 o 
  -5   0   1      605.37      661.15     15.98 o 
  -3   0   1    13742.85    13335.19    166.43 o 
  -1   0   1    33480.56    35122.66    191.21 o 
   1   0   1      399.12      348.79     19.62 o 
   3   0   1     2162.37     2010.55     27.39 o 
   5   0   1      988.20     1042.32     23.58 o 
   7   0   1      891.46      851.35     16.19 o 
   9   0   1      139.94      137.81     17.01 o 
  11   0   1      880.41      823.30     26.16 o 
 -12   1   1       96.41      141.59     16.83 o 
 -11   1   1       10.23       -6.99     14.10 o 
 -10   1   1        3.88        2.93     14.94 o 
  -9   1   1      311.90      302.65     13.65 o 
  -8   1   1     1163.40     1130.08     14.67 o 
  -7   1   1       15.24       16.34     10.95 o 
  -6   1   1      769.13      813.23     12.76 o 
  -5   1   1        0.09       10.72      9.98 o 
  -4   1   1      201.31      210.30     11.33 o 
  -3   1   1     1457.67     1393.05     24.43 o 
  -2   1   1     3819.89     3672.84     54.23 o 
  -1   1   1     2469.82     2295.21     26.54 o 
   0   1   1       52.83       52.98     13.37 o 
   1   1   1    14597.47    14087.83    188.16 o 
   2   1   1      705.69      627.43     14.82 o 
   3   1   1      848.98      851.16     15.16 o 
   4   1   1      192.12      206.63     11.28 o 
   5   1   1       43.38       58.78      9.76 o 
   6   1   1      929.69      908.79     12.69 o 
   7   1   1      201.41      208.05     11.51 o 
   8   1   1      676.29      663.74     13.67 o 
   9   1   1       44.08       46.76     11.14 o 
  10   1   1      783.26      740.26     14.90 o 
  11   1   1       90.45      103.89     15.93 o 
  12   1   1       18.82       27.01     19.53 o 
 -12   2   1       45.97       74.23     15.73 o 
 -11   2   1        0.44       17.70     17.19 o 
 -10   2   1        2.92       -6.85     15.79 o 
  -9   2   1     1097.49     1084.52     16.85 o 
  -8   2   1      605.12      619.49     13.20 o 
  -7   2   1      100.47       92.11     10.68 o 
  -6   2   1      319.71      315.60     10.82 o 
  -5   2   1      916.53     1029.49     17.44 o 
  -4   2   1     5581.02     5775.01     50.16 o 
  -3   2   1      104.94      116.26     11.06 o 
  -2   2   1       12.02        9.85     11.00 o 
  -1   2   1     3613.32     3349.61     47.76 o 
   0   2   1    13540.73    12884.42    123.62 o 
   1   2   1    25563.11    24781.31    312.24 o 
   2   2   1       48.52       68.00     11.20 o 
   3   2   1       88.48       74.07      9.52 o 
   4   2   1        8.51        0.51     10.01 o 
   5   2   1      191.84      185.56     11.54 o 
   6   2   1      677.00      680.62     12.34 o 
   7   2   1      488.30      506.04     12.44 o 
   8   2   1     1001.64      964.40     14.13 o 
   9   2   1      612.59      595.72     15.12 o 
  10   2   1     1167.78     1082.33     26.24 o 
  11   2   1      506.21      486.44     17.95 o 
  12   2   1      108.84      112.31     19.30 o 
 -12   3   1       20.65       41.38     17.77 o 
 -11   3   1        9.37        7.60     16.90 o 
 -10   3   1        1.12       -2.28     14.72 o 
  -9   3   1       49.82       74.38     13.59 o 
  -8   3   1        0.09       10.37     13.82 o 
  -7   3   1       31.98       48.04     12.19 o 
  -6   3   1      136.18      126.27     12.63 o 
  -5   3   1      844.07      851.15     15.77 o 
  -4   3   1       69.91       83.00     10.87 o 
  -3   3   1     1221.33     1205.96     24.38 o 
  -2   3   1       21.31       54.94     12.71 o 
  -1   3   1     5638.04     5283.38     81.60 o 
   0   3   1       47.44       45.00     14.00 o 
   1   3   1     6537.58     6076.25     82.53 o 
   2   3   1     4714.37     4426.28     54.27 o 
   3   3   1      352.51      318.59     11.60 o 
   4   3   1      198.58      253.39      9.42 o 
   5   3   1     4233.48     4274.90     42.30 o 
   6   3   1      101.55      113.62      9.98 o 
   7   3   1       11.41       12.06     10.77 o 
   8   3   1      157.90      186.95     13.73 o 
   9   3   1      284.85      263.97     14.20 o 
  10   3   1      576.25      571.72     14.10 o 
  11   3   1       13.28       23.74     19.38 o 
  12   3   1       16.10        3.42     18.06 o 
 -11   4   1        2.69       18.02     15.18 o 
 -10   4   1      215.43      200.12     14.28 o 
  -9   4   1        8.00       22.18     13.74 o 
  -8   4   1        7.94       18.05     12.11 o 
  -7   4   1      145.10      138.86     12.47 o 
  -6   4   1        8.67       10.62     11.89 o 
  -5   4   1      253.82      265.17     10.67 o 
  -4   4   1       38.21       41.67      9.46 o 
  -3   4   1      240.09      247.22     11.21 o 
  -2   4   1     8575.84     8272.83    112.12 o 
  -1   4   1     6340.15     6140.21     78.78 o 
   0   4   1     1180.13     1210.57     17.41 o 
   1   4   1       56.95       45.65     11.49 o 
   2   4   1     2082.65     2141.81     33.24 o 
   3   4   1       59.59      134.51     16.13 o 
   4   4   1      550.52      581.89     10.79 o 
   5   4   1       70.72       67.68      9.30 o 
   6   4   1       15.69       15.26     10.89 o 
   7   4   1      361.94      371.73     11.29 o 
   8   4   1     1172.47     1027.41     15.58 o 
   9   4   1      641.00      671.10     15.95 o 
  10   4   1       59.49       82.54     14.68 o 
  11   4   1       37.89       45.36     18.33 o 
 -11   5   1        5.04       11.33     14.60 o 
 -10   5   1      104.55       95.55     15.40 o 
  -9   5   1      388.49      391.85     13.51 o 
  -8   5   1        5.20       12.85     13.49 o 
  -7   5   1       35.66       38.95     12.50 o 
  -6   5   1       43.81       50.39     10.55 o 
  -5   5   1       76.75       51.31      9.70 o 
  -4   5   1      133.26      133.72     10.90 o 
  -3   5   1      851.98      889.79     14.59 o 
  -2   5   1      161.57      179.17     12.34 o 
  -1   5   1      487.07      522.74     14.06 o 
   0   5   1      145.05      120.45     11.38 o 
   1   5   1     1231.54     1212.22     16.45 o 
   2   5   1       93.60      129.09     10.59 o 
   3   5   1     3033.32     3267.77     52.37 o 
   4   5   1       11.95       20.39     11.22 o 
   5   5   1      495.80      545.48     11.57 o 
   6   5   1      702.95      733.42     12.20 o 
   7   5   1       99.42       94.78      9.95 o 
   8   5   1     1864.43     1735.87     26.80 o 
   9   5   1      112.48      108.56     14.59 o 
  10   5   1       40.69       39.24     13.68 o 
  11   5   1        4.53       14.89     16.83 o 
 -11   6   1      117.66      137.01     15.68 o 
 -10   6   1       72.39       63.93     14.11 o 
  -9   6   1       29.17       29.85     13.81 o 
  -8   6   1      215.88      190.56     16.96 o 
  -7   6   1      586.36      556.32     12.96 o 
  -6   6   1       37.45       45.27     10.41 o 
  -5   6   1      128.56      124.93     10.71 o 
  -4   6   1      204.23      216.83     12.07 o 
  -3   6   1      300.86      302.37     11.61 o 
  -2   6   1     3237.61     3279.34     59.96 o 
  -1   6   1      740.41      695.39     17.12 o 
   0   6   1     2850.06     2801.37     38.29 o 
   1   6   1      369.33      410.80     11.45 o 
   2   6   1       16.27       38.74     11.13 o 
   3   6   1      307.73      289.49     11.39 o 
   4   6   1      131.53      149.05     11.63 o 
   5   6   1       64.74       67.26     10.59 o 
   6   6   1     1007.23      956.40     15.77 o 
   7   6   1      752.32      743.70     13.77 o 
   8   6   1      151.77      156.04     12.96 o 
   9   6   1       19.22       19.20     15.08 o 
  10   6   1       47.56       77.84     14.80 o 
  11   6   1       25.06       43.32     18.63 o 
 -10   7   1       13.81       11.51     17.78 o 
  -9   7   1       61.23       68.27     12.94 o 
  -8   7   1      279.14      286.73     12.27 o 
  -7   7   1      315.67      313.17     13.14 o 
  -6   7   1      271.37      261.60     13.14 o 
  -5   7   1       23.01       38.85     12.22 o 
  -4   7   1        0.07        4.12     11.68 o 
  -3   7   1       97.47      103.93     11.46 o 
  -2   7   1      829.82      921.24     19.64 o 
  -1   7   1       58.24       46.67     14.02 o 
   0   7   1      548.28      498.13     12.49 o 
   1   7   1      654.93      605.97     11.90 o 
   2   7   1      748.80      757.59     14.44 o 
   3   7   1     1260.43     1272.60     13.69 o 
   4   7   1      127.06      121.32     10.02 o 
   5   7   1       13.71       13.75     12.24 o 
   6   7   1        9.41        9.36     11.06 o 
   7   7   1     1271.07     1260.05     27.89 o 
   8   7   1      274.72      283.83     13.91 o 
   9   7   1        3.50       36.05     16.36 o 
  10   7   1        1.05       39.73     20.78 o 
 -10   8   1       44.74       30.14     18.88 o 
  -9   8   1      220.04      216.68     16.36 o 
  -8   8   1      144.46      146.08     14.28 o 
  -7   8   1       29.31       44.27     13.63 o 
  -6   8   1      290.85      264.97     12.39 o 
  -5   8   1       53.62       29.03     12.25 o 
  -4   8   1      706.01      681.94     14.29 o 
  -3   8   1      431.03      447.58     12.45 o 
  -2   8   1      839.96      786.73     21.96 o 
  -1   8   1      863.02      888.50     29.26 o 
   0   8   1      165.29      185.42     13.45 o 
   1   8   1      198.63      221.92     11.70 o 
   2   8   1       42.17       49.96     10.24 o 
   3   8   1       96.51       97.01     11.74 o 
   4   8   1       92.78      112.71     12.86 o 
   5   8   1      484.75      503.00     13.05 o 
   6   8   1      589.95      626.65     15.04 o 
   7   8   1      178.36      189.20     13.81 o 
   8   8   1       31.65       32.02     13.65 o 
   9   8   1       26.85       46.74     18.59 o 
  10   8   1       42.64       39.51     18.81 o 
  -9   9   1      258.40      226.77     19.86 o 
  -8   9   1       17.60       12.86     15.22 o 
  -7   9   1       62.21       69.54     13.11 o 
  -6   9   1      273.13      277.67     14.74 o 
  -5   9   1      251.52      258.49     13.32 o 
  -4   9   1      709.15      714.98     15.09 o 
  -3   9   1      255.79      270.34     12.46 o 
  -2   9   1     1058.99     1022.99     22.63 o 
  -1   9   1      619.16      591.01     21.43 o 
   0   9   1      643.71      628.06     15.33 o 
   1   9   1       87.16       84.17     14.35 o 
   2   9   1       26.72       23.61     12.80 o 
   3   9   1      704.20      717.90     15.24 o 
   4   9   1       55.84       67.16     12.43 o 
   5   9   1       39.75       48.36     12.57 o 
   6   9   1        3.69        7.31     14.23 o 
   7   9   1      238.01      257.66     15.11 o 
   8   9   1       43.50       39.23     14.10 o 
   9   9   1       20.63       34.45     16.80 o 
  -8  10   1       31.86       36.81     17.62 o 
  -7  10   1      313.70      335.83     16.76 o 
  -6  10   1        0.76       11.56     14.44 o 
  -5  10   1      108.35      128.80     13.88 o 
  -4  10   1      941.50      956.54     18.73 o 
  -3  10   1      224.97      254.07     14.95 o 
  -2  10   1        2.73        6.69     13.00 o 
  -1  10   1        6.63       14.62     14.39 o 
   0  10   1      158.87      143.99     15.36 o 
   1  10   1       14.17       11.08     15.04 o 
   2  10   1      111.03      115.01     14.44 o 
   3  10   1       86.65      126.91     13.61 o 
   4  10   1       63.12       67.03     14.94 o 
   5  10   1      788.89      717.80     15.00 o 
   6  10   1       43.85       58.08     13.99 o 
   7  10   1        0.01       -0.94     16.62 o 
   8  10   1       81.88      112.59     19.17 o 
  -8  11   1       62.84      100.42     19.03 o 
  -7  11   1       58.04       49.62     16.38 o 
  -6  11   1       32.19       37.60     14.02 o 
  -5  11   1       27.76       23.38     15.03 o 
  -4  11   1      262.71      254.96     13.96 o 
  -3  11   1      624.79      542.81     15.36 o 
  -2  11   1      109.42       96.65     14.24 o 
  -1  11   1      275.44      249.74     18.25 o 
   0  11   1       74.68       76.80     13.13 o 
   1  11   1      670.66      623.14     17.31 o 
   2  11   1      292.18      311.37     16.14 o 
   3  11   1       16.48       28.37     15.18 o 
   4  11   1      786.28      794.89     18.08 o 
   5  11   1      456.34      421.61     16.70 o 
   6  11   1        3.17        9.61     15.08 o 
   7  11   1      246.93      250.96     16.42 o 
  -6  12   1      116.59      129.21     15.91 o 
  -5  12   1        7.67        2.56     15.80 o 
  -4  12   1       79.06      100.98     16.87 o 
  -3  12   1       97.75       97.87     15.15 o 
  -2  12   1        9.88       20.99     15.32 o 
  -1  12   1      192.79      233.56     32.60 o 
   0  12   1      313.42      339.67     16.08 o 
   1  12   1       50.49       94.27     16.94 o 
   2  12   1      283.77      301.47     17.92 o 
   3  12   1      220.60      218.06     18.52 o 
   4  12   1       13.13       33.11     16.71 o 
   5  12   1       65.44       82.53     16.63 o 
   6  12   1       79.79      103.64     16.61 o 
  -5  13   1        0.21        3.60     17.26 o 
  -4  13   1        1.91       22.43     16.40 o 
  -3  13   1       27.55       42.30     16.22 o 
  -2  13   1       72.08       85.24     17.23 o 
  -1  13   1        8.08       35.63     20.47 o 
   0  13   1      283.26      317.04     20.82 o 
   1  13   1       66.27       78.74     16.89 o 
   2  13   1       58.03       94.32     18.55 o 
   3  13   1       24.25       16.78     15.15 o 
   4  13   1       71.19      121.97     20.03 o 
   5  13   1      263.59      255.43     19.35 o 
  -2  14   1       20.63        0.22     20.57 o 
  -1  14   1       36.20        8.71     21.29 o 
   0  14   1       89.12       97.01     22.25 o 
   1  14   1        6.87       21.15     18.29 o 
   2  14   1      155.62      150.46     19.28 o 
 -12   0   2      102.32      139.69     31.59 o 
 -10   0   2     2523.27     2449.98     44.21 o 
  -8   0   2      152.35      166.00     16.36 o 
  -6   0   2      125.77      158.48     14.81 o 
  -4   0   2      100.44      109.07     13.92 o 
  -2   0   2    15063.94    14504.28    165.98 o 
   0   0   2     7820.48     7913.54    262.13 o 
   2   0   2     9962.10    10497.60     63.87 o 
   4   0   2      981.12      988.65     20.68 o 
   6   0   2       60.51       43.28     12.80 o 
   8   0   2        0.00       22.75     14.67 o 
  10   0   2       11.06       17.81     21.48 o 
  12   0   2       27.92       36.71     26.39 o 
 -12   1   2      127.87      129.54     16.63 o 
 -11   1   2       67.36       53.01     14.37 o 
 -10   1   2       94.78       86.68     13.92 o 
  -9   1   2     1203.77     1189.53     20.85 o 
  -8   1   2       12.83       11.08     12.28 o 
  -7   1   2      419.83      427.70     12.01 o 
  -6   1   2        0.37        4.92     11.60 o 
  -5   1   2      492.96      460.71     12.67 o 
  -4   1   2      537.20      534.49     13.17 o 
  -3   1   2      958.54      917.06     15.69 o 
  -2   1   2      429.22      481.99     15.41 o 
  -1   1   2      379.47      323.29     13.76 o 
   0   1   2     8869.01     8388.31     78.60 o 
   1   1   2      169.63      142.54     13.06 o 
   2   1   2      237.01      220.10     11.57 o 
   3   1   2     2108.78     2087.50     16.44 o 
   4   1   2        2.68        7.89     10.23 o 
   5   1   2     2019.91     2147.52     28.46 o 
   6   1   2       53.40       56.32     10.90 o 
   7   1   2      583.36      509.46     14.43 o 
   8   1   2      179.20      203.56     11.11 o 
   9   1   2      567.04      513.10     13.76 o 
  10   1   2      626.44      618.24     15.24 o 
  11   1   2       34.96       41.29     14.06 o 
  12   1   2       11.10       15.74     17.80 o 
 -12   2   2      105.11       95.88     16.73 o 
 -11   2   2      131.44      120.67     14.82 o 
 -10   2   2       13.80       30.94     16.35 o 
  -9   2   2     1205.34     1246.70     15.56 o 
  -8   2   2        2.72       -3.81     11.27 o 
  -7   2   2     1314.53     1274.71     13.92 o 
  -6   2   2       66.61       72.13     11.56 o 
  -5   2   2     1334.89     1488.51     25.94 o 
  -4   2   2      964.92      903.98     17.45 o 
  -3   2   2      411.37      378.92     12.36 o 
  -2   2   2     1981.06     1808.41     26.07 o 
  -1   2   2    36766.91    36740.83    225.99 o 
   0   2   2        4.96      136.00     54.53 o 
   1   2   2    12180.44    11424.57    128.94 o 
   2   2   2    20431.63    20202.29    157.28 o 
   3   2   2      537.83      530.29     11.11 o 
   4   2   2     1474.83     1517.88     14.16 o 
   5   2   2      189.30      188.14     10.42 o 
   6   2   2       65.74       71.77     10.58 o 
   7   2   2       18.79       52.02     11.08 o 
   8   2   2      249.98      244.91     13.02 o 
   9   2   2      922.32      909.38     13.75 o 
  10   2   2       42.03       55.56     12.72 o 
  11   2   2       24.74       46.57     15.94 o 
  12   2   2       71.10       83.99     17.81 o 
 -12   3   2       18.21       26.02     16.46 o 
 -11   3   2       14.94       33.15     15.72 o 
 -10   3   2       38.07       36.02     20.66 o 
  -9   3   2      116.21      101.91     12.33 o 
  -8   3   2      846.53      803.79     14.67 o 
  -7   3   2      478.41      451.01     12.63 o 
  -6   3   2     1006.87     1013.00     18.62 o 
  -5   3   2     5422.92     5675.02    106.69 o 
  -4   3   2      228.41      275.68     11.79 o 
  -3   3   2        7.77       15.85     10.04 o 
  -2   3   2     8799.72     8650.11    122.49 o 
  -1   3   2      845.53      852.32     37.01 o 
   0   3   2     1944.60     1792.15     28.60 o 
   1   3   2     1711.00     1523.21     18.20 o 
   2   3   2        0.03       -0.66     10.38 o 
   3   3   2     2462.36     2456.36     20.23 o 
   4   3   2      412.03      443.35     10.62 o 
   5   3   2        0.84        6.68      9.39 o 
   6   3   2       58.82       62.84     12.00 o 
   7   3   2      292.65      273.89     11.14 o 
   8   3   2       33.03       35.49     11.50 o 
   9   3   2       21.85       29.56     11.66 o 
  10   3   2       15.24       56.09     13.61 o 
  11   3   2        3.75        3.72     14.72 o 
 -12   4   2       59.67       96.28     27.11 o 
 -11   4   2      189.98      181.66     15.84 o 
 -10   4   2       25.75       30.47     14.83 o 
  -9   4   2      299.35      304.41     14.41 o 
  -8   4   2      951.91      907.26     18.50 o 
  -7   4   2     1322.96     1359.02     19.23 o 
  -6   4   2      102.77      121.73     10.17 o 
  -5   4   2      823.97      829.89     13.42 o 
  -4   4   2        0.34        4.70      9.10 o 
  -3   4   2     7243.05     7563.11    153.48 o 
  -2   4   2     1556.60     1489.80     31.58 o 
  -1   4   2     2654.74     2509.02     32.50 o 
   0   4   2     1001.83     1026.21     16.66 o 
   1   4   2      131.72      132.52     10.40 o 
   2   4   2      425.22      422.33     12.61 o 
   3   4   2     3303.45     3338.34     38.92 o 
   4   4   2      705.42      784.51     12.88 o 
   5   4   2       62.34       76.28      9.36 o 
   6   4   2        2.77        2.91     10.76 o 
   7   4   2      385.52      385.85     11.78 o 
   8   4   2      108.06       87.20     12.04 o 
   9   4   2      259.54      277.39     13.61 o 
  10   4   2      172.53      159.50     14.24 o 
  11   4   2      136.41      153.65     13.64 o 
 -11   5   2        3.66        5.59     14.80 o 
 -10   5   2       42.76       49.73     15.42 o 
  -9   5   2        1.33      -13.98     14.41 o 
  -8   5   2       16.13       35.98     13.51 o 
  -7   5   2       83.84       75.32     13.77 o 
  -6   5   2       45.93       51.25     10.19 o 
  -5   5   2      913.38      914.51     17.69 o 
  -4   5   2      209.08      203.52     10.30 o 
  -3   5   2      220.63      213.84     11.29 o 
  -2   5   2     1112.99     1118.87     16.02 o 
  -1   5   2     4801.73     4728.84     25.85 o 
   0   5   2     2427.45     2320.29     19.75 o 
   1   5   2      772.53      793.63     13.77 o 
   2   5   2     1191.67     1134.20     15.24 o 
   3   5   2       26.03       26.68     10.53 o 
   4   5   2      461.81      462.07     12.08 o 
   5   5   2     1004.23     1004.76     12.54 o 
   6   5   2      115.34      123.87      9.71 o 
   7   5   2       31.03       45.93     11.67 o 
   8   5   2       61.77       79.36     12.04 o 
   9   5   2        4.95       19.67     12.61 o 
  10   5   2       40.52       44.41     13.82 o 
  11   5   2       14.22       50.85     18.07 o 
 -11   6   2      138.93      162.18     17.52 o 
 -10   6   2      107.45       95.46     16.17 o 
  -9   6   2        0.99       13.58     13.05 o 
  -8   6   2        0.53      -12.70     12.70 o 
  -7   6   2      500.32      474.44     13.42 o 
  -6   6   2      277.70      281.28     12.18 o 
  -5   6   2       10.08       10.31      9.10 o 
  -4   6   2        1.90        3.47      9.53 o 
  -3   6   2     1158.34     1232.91     21.09 o 
  -2   6   2       16.09       89.19     18.76 o 
  -1   6   2       20.36       45.74     11.03 o 
   0   6   2      298.90      288.76     12.15 o 
   1   6   2     1613.09     1719.99     21.10 o 
   2   6   2     1343.63     1387.44     16.14 o 
   3   6   2      334.53      377.36     10.65 o 
   4   6   2        7.57       13.38      9.94 o 
   5   6   2     1194.70     1175.95     14.62 o 
   6   6   2      128.11      156.02     11.97 o 
   7   6   2      259.30      267.38     13.03 o 
   8   6   2        1.02        0.14     11.49 o 
   9   6   2      286.33      274.93     14.51 o 
  10   6   2        0.20        0.21     14.69 o 
  11   6   2        3.07       -5.72     18.88 o 
 -10   7   2      125.67      130.98     17.90 o 
  -9   7   2        8.46        6.27     14.23 o 
  -8   7   2       86.93       84.31     13.51 o 
  -7   7   2      231.75      202.04     13.63 o 
  -6   7   2      240.87      263.40     13.04 o 
  -5   7   2        0.07        9.20     11.18 o 
  -4   7   2      118.40      129.21     12.16 o 
  -3   7   2      268.77      291.92     12.11 o 
  -2   7   2      102.38      108.94     11.24 o 
  -1   7   2     1186.16     1261.67     32.28 o 
   0   7   2      201.93      215.23     12.27 o 
   1   7   2      763.86      772.26     17.75 o 
   2   7   2       18.02       14.18     10.47 o 
   3   7   2      614.89      630.34     13.69 o 
   4   7   2      737.59      712.30     13.62 o 
   5   7   2      236.61      239.82     12.70 o 
   6   7   2     1126.55     1108.57     18.29 o 
   7   7   2        5.45       -0.97     13.24 o 
   8   7   2      240.37      243.01     15.62 o 
   9   7   2        3.07       31.00     17.28 o 
  10   7   2       43.32       96.33     18.02 o 
 -10   8   2        0.58        2.56     16.08 o 
  -9   8   2        8.55       28.14     15.84 o 
  -8   8   2        0.02       -3.44     15.05 o 
  -7   8   2      172.57      188.95     13.19 o 
  -6   8   2       94.99      130.95     13.30 o 
  -5   8   2      178.73      177.99     11.83 o 
  -4   8   2      510.10      522.34     13.09 o 
  -3   8   2      610.04      603.99     13.56 o 
  -2   8   2      251.65      278.00     15.23 o 
  -1   8   2      367.56      362.67     16.09 o 
   0   8   2      164.21      166.58     11.43 o 
   1   8   2      899.37      867.45     15.39 o 
   2   8   2       10.80        9.68     11.55 o 
   3   8   2      110.94      110.91     11.55 o 
   4   8   2      323.89      328.24     11.69 o 
   5   8   2        0.48        1.92     11.97 o 
   6   8   2      727.86      695.62     13.52 o 
   7   8   2      295.31      280.20     13.42 o 
   8   8   2       38.28       53.17     14.70 o 
   9   8   2      153.95      187.15     16.44 o 
  10   8   2       54.67       52.61     18.98 o 
  -9   9   2       31.65       42.95     18.07 o 
  -8   9   2        8.24       14.93     16.42 o 
  -7   9   2       30.22       31.89     14.95 o 
  -6   9   2      323.98      322.05     14.96 o 
  -5   9   2      795.00      786.01     14.59 o 
  -4   9   2      100.45      110.14     12.16 o 
  -3   9   2       85.84       76.18     12.82 o 
  -2   9   2        2.27       10.95     13.50 o 
  -1   9   2     1357.61     1328.11     16.08 o 
   0   9   2      203.02      202.84     14.17 o 
   1   9   2       88.72      104.11     13.63 o 
   2   9   2        1.03        9.98     11.32 o 
   3   9   2       17.18       31.45     10.86 o 
   4   9   2      215.56      212.12     13.64 o 
   5   9   2      449.26      415.89     12.72 o 
   6   9   2       15.24       20.80     12.46 o 
   7   9   2       30.17       52.39     13.15 o 
   8   9   2        1.23        0.74     15.67 o 
   9   9   2       16.04       24.43     18.32 o 
  -8  10   2       17.16       24.03     16.17 o 
  -7  10   2      166.34      192.47     15.62 o 
  -6  10   2       21.72       28.52     14.27 o 
  -5  10   2        6.37        7.26     13.80 o 
  -4  10   2      597.37      536.40     15.94 o 
  -3  10   2      712.92      702.14     16.39 o 
  -2  10   2      231.36      235.20     15.82 o 
  -1  10   2        4.33       18.74     14.38 o 
   0  10   2        4.60       26.86     13.19 o 
   1  10   2        5.65        7.55     12.68 o 
   2  10   2       45.33       68.08     13.37 o 
   3  10   2      226.36      221.01     13.51 o 
   4  10   2      584.34      556.63     14.53 o 
   5  10   2       15.83       16.79     14.62 o 
   6  10   2      278.12      322.51     13.74 o 
   7  10   2       18.86       21.08     15.18 o 
   8  10   2       44.00       42.10     14.59 o 
  -8  11   2       71.18       88.51     17.10 o 
  -7  11   2       23.74       41.12     15.85 o 
  -6  11   2      397.81      419.98     15.38 o 
  -5  11   2        6.90        1.24     15.02 o 
  -4  11   2      189.61      175.12     15.03 o 
  -3  11   2       84.33       85.65     15.29 o 
  -2  11   2      329.03      355.71     16.00 o 
  -1  11   2      233.45      260.54     13.60 o 
   0  11   2       97.29       94.50     17.63 o 
   1  11   2      204.58      195.29     18.04 o 
   2  11   2      174.16      184.97     13.85 o 
   3  11   2       43.96       48.58     15.33 o 
   4  11   2        3.12        1.61     14.56 o 
   5  11   2       93.10       91.09     13.00 o 
   6  11   2      159.77      150.63     15.30 o 
   7  11   2        0.50        2.75     15.15 o 
  -6  12   2      193.91      202.44     16.19 o 
  -5  12   2       18.18       28.69     15.78 o 
  -4  12   2      108.41      118.77     16.57 o 
  -3  12   2      323.30      316.20     17.15 o 
  -2  12   2      456.71      462.26     17.30 o 
  -1  12   2      441.53      456.41     17.95 o 
   0  12   2       58.72       48.45     14.60 o 
   1  12   2      334.29      337.01     19.49 o 
   2  12   2       48.97       58.40     16.04 o 
   3  12   2       21.36       38.70     15.90 o 
   4  12   2       59.57       69.18     15.63 o 
   5  12   2      119.82      117.16     16.34 o 
   6  12   2      106.87      132.74     16.51 o 
  -5  13   2      134.55      135.46     17.37 o 
  -4  13   2      204.15      174.94     16.75 o 
  -3  13   2      285.62      334.38     17.07 o 
  -2  13   2      343.86      321.52     19.24 o 
  -1  13   2      442.80      466.21     21.27 o 
   0  13   2        5.19        2.06     18.29 o 
   1  13   2       15.19       33.32     20.37 o 
   2  13   2        0.08        8.83     18.45 o 
   3  13   2       26.02       31.90     17.19 o 
   4  13   2       45.88       54.58     21.75 o 
   5  13   2       12.86       28.13     19.76 o 
  -2  14   2       27.41       44.97     22.65 o 
  -1  14   2       79.47      103.69     20.39 o 
   0  14   2        8.81       20.15     22.16 o 
   1  14   2        0.06       15.02     16.73 o 
   2  14   2        1.31       12.70     16.88 o 
 -11   0   3       94.59      112.73     23.73 o 
  -9   0   3       37.56       41.49     20.49 o 
  -7   0   3      227.24      233.45     17.71 o 
  -5   0   3     1311.78     1278.91     23.13 o 
  -3   0   3     1968.72     1835.94     32.28 o 
  -1   0   3      154.86      144.46     18.88 o 
   1   0   3    60795.95    67540.22    427.54 o 
   3   0   3      138.54      177.77     14.30 o 
   5   0   3    11403.15    12010.70    103.10 o 
   7   0   3      173.21      188.69     16.23 o 
   9   0   3       24.69       15.85     18.14 o 
  11   0   3      519.65      491.97     20.90 o 
 -12   1   3       26.77       53.06     19.18 o 
 -11   1   3        8.77       31.39     14.13 o 
 -10   1   3     1436.45     1375.19     18.46 o 
  -9   1   3        4.73       25.86     12.91 o 
  -8   1   3        1.81       32.35     11.69 o 
  -7   1   3       74.53      111.92     12.28 o 
  -6   1   3     1089.21     1064.29     14.35 o 
  -5   1   3      856.95      839.20     23.08 o 
  -4   1   3       24.99        7.72     12.04 o 
  -3   1   3     2743.63     2640.44     29.82 o 
  -2   1   3      331.77      314.42     13.90 o 
  -1   1   3     1724.30     1623.62     19.55 o 
   0   1   3      391.87      393.34     19.94 o 
   1   1   3     1188.34     1066.35     19.66 o 
   2   1   3     5561.32     5476.83     47.86 o 
   3   1   3     1482.87     1474.09     14.71 o 
   4   1   3      730.94      697.42     11.06 o 
   5   1   3      329.25      380.64     11.54 o 
   6   1   3       50.28       30.10      9.71 o 
   7   1   3      858.90      876.38     15.64 o 
   8   1   3        1.12       20.83     10.45 o 
   9   1   3      199.59      202.24     13.53 o 
  10   1   3      395.87      329.27     13.95 o 
  11   1   3        1.02        3.16     14.17 o 
  12   1   3      150.86      165.66     17.98 o 
 -12   2   3        3.82       12.22     17.88 o 
 -11   2   3      123.04      152.38     14.22 o 
 -10   2   3        3.81       28.58     14.57 o 
  -9   2   3        8.61       41.30     13.74 o 
  -8   2   3      448.07      467.86     13.09 o 
  -7   2   3      216.28      220.46     13.49 o 
  -6   2   3      442.03      500.19     12.91 o 
  -5   2   3      287.61      305.13     11.68 o 
  -4   2   3       88.47       97.53     12.16 o 
  -3   2   3      609.15      611.55     13.52 o 
  -2   2   3     2992.53     2886.87     27.65 o 
  -1   2   3     1599.22     1351.25     18.10 o 
   0   2   3      808.82      709.34     17.83 o 
   1   2   3     2254.79     2091.54     21.66 o 
   2   2   3     4127.37     3952.78     23.64 o 
   3   2   3     1015.66     1099.46     12.76 o 
   4   2   3      611.35      587.44     11.47 o 
   5   2   3      155.42      160.02      9.92 o 
   6   2   3      245.27      276.46     10.17 o 
   7   2   3        9.56        8.23     10.11 o 
   8   2   3      132.44      131.23     12.22 o 
   9   2   3      506.36      472.39     22.12 o 
  10   2   3      327.73      294.88     13.51 o 
  11   2   3        0.45        1.95     13.98 o 
  12   2   3       32.21       24.78     15.98 o 
 -12   3   3      105.24      143.50     17.10 o 
 -11   3   3       20.04       69.76     13.92 o 
 -10   3   3       80.74       72.62     13.81 o 
  -9   3   3      212.23      227.33     13.87 o 
  -8   3   3       15.04       30.78     12.71 o 
  -7   3   3        6.77       21.03     13.14 o 
  -6   3   3      192.00      222.91     12.96 o 
  -5   3   3      148.59      154.66     10.41 o 
  -4   3   3     3278.13     3219.71     43.04 o 
  -3   3   3     1250.94     1157.92     16.16 o 
  -2   3   3      265.11      268.86     11.32 o 
  -1   3   3     1427.01     1315.41     22.95 o 
   0   3   3     1099.29     1062.92     16.79 o 
   1   3   3     5482.46     5042.95     44.39 o 
   2   3   3        3.25        6.95      9.20 o 
   3   3   3       74.81       77.95      9.46 o 
   4   3   3      472.38      555.62     11.66 o 
   5   3   3      569.26      565.10     11.76 o 
   6   3   3       20.76       20.47      9.99 o 
   7   3   3      705.75      703.64     12.11 o 
   8   3   3        3.70       13.90     11.17 o 
   9   3   3        7.86       32.86     11.93 o 
  10   3   3       52.86       67.57     15.37 o 
  11   3   3        9.15       45.80     16.06 o 
 -12   4   3       10.80        1.47     22.37 o 
 -11   4   3      161.01      205.19     16.69 o 
 -10   4   3       48.31       52.56     13.39 o 
  -9   4   3      907.28      872.08     14.75 o 
  -8   4   3      456.66      474.91     13.90 o 
  -7   4   3      320.66      295.94     12.20 o 
  -6   4   3        1.71       -4.00     10.86 o 
  -5   4   3      119.63      143.10      9.90 o 
  -4   4   3        3.75        6.85      9.72 o 
  -3   4   3      164.99      354.24     41.93 o 
  -2   4   3       51.81       59.13     11.06 o 
  -1   4   3        6.44       23.90     12.01 o 
   0   4   3      107.80      121.85     12.37 o 
   1   4   3       31.24       29.48     11.27 o 
   2   4   3     3263.91     3188.54     49.04 o 
   3   4   3        0.12       -1.84     10.31 o 
   4   4   3     2114.34     2218.13     31.00 o 
   5   4   3      305.89      320.10     11.22 o 
   6   4   3        0.12        8.35      9.65 o 
   7   4   3      139.41      134.47     11.53 o 
   8   4   3      118.75      154.46     12.47 o 
   9   4   3      567.73      563.18     14.24 o 
  10   4   3       30.29       49.31     14.96 o 
  11   4   3        3.25        0.96     15.15 o 
 -11   5   3        1.31       18.67     20.66 o 
 -10   5   3      263.22      248.51     15.72 o 
  -9   5   3      501.05      445.56     14.30 o 
  -8   5   3       25.43       32.59     11.33 o 
  -7   5   3     1098.38     1019.64     18.93 o 
  -6   5   3     2779.20     2843.77     45.64 o 
  -5   5   3      127.96      138.36     10.24 o 
  -4   5   3      174.67      170.00      9.73 o 
  -3   5   3     1170.74     1265.67     15.31 o 
  -2   5   3     6460.77     6533.95     97.99 o 
  -1   5   3       18.49       61.10     12.01 o 
   0   5   3      934.86      924.23     14.88 o 
   1   5   3       80.50       82.57     10.31 o 
   2   5   3     2890.16     2795.10     42.68 o 
   3   5   3      374.20      393.78     11.16 o 
   4   5   3     1288.68     1314.82     14.82 o 
   5   5   3       90.30       77.00     11.09 o 
   6   5   3      596.22      600.05     14.49 o 
   7   5   3        7.61       19.50     12.55 o 
   8   5   3        0.07       10.69     13.18 o 
   9   5   3      293.59      296.03     13.47 o 
  10   5   3      260.09      261.41     14.95 o 
  11   5   3       74.60      119.76     16.81 o 
 -11   6   3       19.07       24.84     17.26 o 
 -10   6   3      104.42      125.09     14.28 o 
  -9   6   3      161.17      185.36     16.24 o 
  -8   6   3      408.69      399.23     14.38 o 
  -7   6   3      164.78      170.65     12.16 o 
  -6   6   3       54.43       63.78     11.78 o 
  -5   6   3       11.83       15.26     10.74 o 
  -4   6   3      105.26      127.69     10.70 o 
  -3   6   3     1916.54     2091.89     25.32 o 
  -2   6   3     1131.43     1160.29     14.95 o 
  -1   6   3      676.81      713.56     14.54 o 
   0   6   3        3.21       27.70     11.50 o 
   1   6   3      459.32      448.32     13.14 o 
   2   6   3      159.42      154.28      9.74 o 
   3   6   3      150.38      132.23     11.48 o 
   4   6   3      333.21      374.23     11.79 o 
   5   6   3      194.08      182.88     11.61 o 
   6   6   3       38.77       44.50     10.58 o 
   7   6   3       87.12       90.76     12.53 o 
   8   6   3      278.69      283.11     14.23 o 
   9   6   3       10.82       23.69     16.41 o 
  10   6   3       12.02       19.86     17.32 o 
  11   6   3      109.12      118.89     20.70 o 
 -10   7   3       18.84       30.81     15.59 o 
  -9   7   3      210.94      200.89     14.52 o 
  -8   7   3      153.94      109.88     15.53 o 
  -7   7   3      122.61      111.75     13.79 o 
  -6   7   3      203.67      213.45     12.75 o 
  -5   7   3      382.89      405.27     13.08 o 
  -4   7   3        1.37        9.27     11.85 o 
  -3   7   3      902.95      816.32     13.25 o 
  -2   7   3       18.42       22.77     13.76 o 
  -1   7   3        5.29       12.43     11.31 o 
   0   7   3       63.00       55.71     12.71 o 
   1   7   3       10.57       19.85     11.70 o 
   2   7   3       19.12       19.60     11.31 o 
   3   7   3      436.10      474.52     12.79 o 
   4   7   3      493.03      501.28     13.34 o 
   5   7   3       44.13       42.36     11.52 o 
   6   7   3     1074.16      987.93     18.61 o 
   7   7   3       20.82       49.04     12.90 o 
   8   7   3        5.35       18.54     13.87 o 
   9   7   3        4.10       28.60     16.03 o 
  10   7   3       52.10       21.63     22.22 o 
 -10   8   3      299.60      285.31     15.78 o 
  -9   8   3      162.15      157.90     14.31 o 
  -8   8   3      375.28      333.81     13.87 o 
  -7   8   3       85.04      108.11     13.11 o 
  -6   8   3       44.14       53.57     11.91 o 
  -5   8   3       35.97       46.47     11.90 o 
  -4   8   3      321.67      339.66     11.97 o 
  -3   8   3        6.67       19.09     11.89 o 
  -2   8   3      403.58      386.22     14.97 o 
  -1   8   3      257.42      237.15     12.62 o 
   0   8   3     2087.14     2118.74     30.41 o 
   1   8   3       59.49       62.73     12.29 o 
   2   8   3      105.18      106.78     12.83 o 
   3   8   3      570.57      551.20     13.16 o 
   4   8   3      411.60      381.67     12.35 o 
   5   8   3      326.66      302.67     12.78 o 
   6   8   3        9.90        7.86     13.48 o 
   7   8   3      238.06      214.66     13.02 o 
   8   8   3       69.98       83.13     14.85 o 
   9   8   3      172.54      176.45     14.68 o 
  10   8   3      157.48      154.39     16.61 o 
  -9   9   3       61.18       79.19     20.08 o 
  -8   9   3       62.45       55.67     14.70 o 
  -7   9   3       57.06       80.86     15.70 o 
  -6   9   3      136.40      135.20     13.57 o 
  -5   9   3       12.80       23.60     13.07 o 
  -4   9   3      239.70      266.92     14.68 o 
  -3   9   3        0.35       18.55     14.72 o 
  -2   9   3      123.37      121.85     12.46 o 
  -1   9   3       99.02      120.10     13.79 o 
   0   9   3       99.37      101.30     12.71 o 
   1   9   3        2.11       10.46     14.63 o 
   2   9   3        0.69        8.68     12.11 o 
   3   9   3       12.27       17.57     12.54 o 
   4   9   3      953.39      968.32     13.93 o 
   5   9   3      123.25      120.22     12.87 o 
   6   9   3      308.71      275.29     14.66 o 
   7   9   3       24.99       28.88     14.14 o 
   8   9   3       10.92        5.10     15.51 o 
   9   9   3       35.11       36.87     15.61 o 
  -9  10   3       38.39       48.39     27.19 o 
  -8  10   3      222.13      250.96     16.12 o 
  -7  10   3       28.07       31.80     14.41 o 
  -6  10   3       57.65       64.24     14.56 o 
  -5  10   3       13.95       39.82     14.05 o 
  -4  10   3       16.46       20.32     12.78 o 
  -3  10   3      191.99      188.92     12.91 o 
  -2  10   3       21.02       32.02     12.82 o 
  -1  10   3        8.42       10.10     14.53 o 
   0  10   3        5.27       24.47     14.55 o 
   1  10   3     2193.07     2110.50     18.00 o 
   2  10   3      498.64      491.51     17.23 o 
   3  10   3        6.44        4.76     14.33 o 
   4  10   3     1247.78     1260.83     20.70 o 
   5  10   3        1.62       -2.37     14.37 o 
   6  10   3        4.64       10.63     13.30 o 
   7  10   3       50.65       57.79     14.70 o 
   8  10   3      260.94      235.64     14.90 o 
  -8  11   3       12.12       32.24     18.14 o 
  -7  11   3        4.21        7.51     14.84 o 
  -6  11   3      616.95      600.06     17.17 o 
  -5  11   3      317.77      295.03     15.72 o 
  -4  11   3      217.30      246.20     17.47 o 
  -3  11   3      184.99      173.54     16.22 o 
  -2  11   3     1478.20     1439.58     21.61 o 
  -1  11   3       29.90       32.32     15.30 o 
   0  11   3       41.70       36.98     15.49 o 
   1  11   3       10.55       20.67     16.10 o 
   2  11   3        8.33       17.92     16.56 o 
   3  11   3       23.30       27.24     12.79 o 
   4  11   3       76.89       66.36     12.71 o 
   5  11   3      298.32      279.81     13.29 o 
   6  11   3      134.46      135.59     16.29 o 
   7  11   3       10.76        2.48     14.08 o 
  -6  12   3       33.74       42.95     16.76 o 
  -5  12   3        1.98       25.71     16.97 o 
  -4  12   3       10.20       19.29     18.05 o 
  -3  12   3      183.03      171.21     14.40 o 
  -2  12   3      184.82      199.77     18.86 o 
  -1  12   3       10.17        7.65     15.24 o 
   0  12   3       38.01       44.38     17.09 o 
   1  12   3       12.70       18.12     15.25 o 
   2  12   3       36.20       57.29     19.37 o 
   3  12   3       11.31       18.64     15.93 o 
   4  12   3      175.66      211.49     18.70 o 
   5  12   3        1.35       26.75     17.15 o 
   6  12   3      347.78      338.68     17.17 o 
  -5  13   3      270.43      273.73     21.05 o 
  -4  13   3      198.16      233.15     17.21 o 
  -3  13   3       31.73       42.12     19.98 o 
  -2  13   3        0.84       19.30     16.38 o 
  -1  13   3        3.45       18.87     20.60 o 
   0  13   3        0.01       12.36     18.27 o 
   1  13   3       68.47       81.15     20.59 o 
   2  13   3       14.18       37.10     20.76 o 
   3  13   3      229.97      224.44     19.49 o 
   4  13   3       87.61       86.41     16.67 o 
  -2  14   3       63.31       74.05     18.85 o 
  -1  14   3      221.01      210.05     20.63 o 
   0  14   3       45.66       57.81     22.11 o 
   1  14   3       21.64       12.28     18.61 o 
   2  14   3        6.58       18.78     17.25 o 
 -12   0   4        6.97       12.24     22.19 o 
 -10   0   4     2050.19     2056.09     41.29 o 
  -8   0   4        3.55       -6.69     19.15 o 
  -6   0   4      177.47      186.06     15.34 o 
  -4   0   4     1211.06     1271.10     36.36 o 
  -2   0   4     6303.49     5904.37     80.73 o 
   0   0   4    36716.66    37805.02    201.40 o 
   2   0   4     1142.95     1191.81     20.39 o 
   4   0   4      409.09      456.54     15.47 o 
   6   0   4       51.36       36.96     13.53 o 
   8   0   4       29.47       16.42     13.29 o 
  10   0   4     1576.60     1446.72     56.98 o 
  12   0   4      368.38      321.46     25.97 o 
 -12   1   4       98.57      118.25     18.46 o 
 -11   1   4       69.56       38.59     15.82 o 
 -10   1   4       63.68       71.98     15.34 o 
  -9   1   4     1223.51     1199.99     24.54 o 
  -8   1   4      519.14      515.22     14.56 o 
  -7   1   4      218.63      222.47     11.82 o 
  -6   1   4      222.20      264.49     12.00 o 
  -5   1   4     4546.89     4831.29     45.56 o 
  -4   1   4       38.67       29.19     10.61 o 
  -3   1   4     1857.88     1776.86     17.99 o 
  -2   1   4       17.14       15.67      9.86 o 
  -1   1   4     9359.79     9079.76    116.57 o 
   0   1   4      759.69      721.80     19.18 o 
   1   1   4    19189.79    19004.92    130.17 o 
   2   1   4        4.36        2.84      9.70 o 
   3   1   4        0.10        0.58      8.39 o 
   4   1   4     1415.53     1462.98     25.21 o 
   5   1   4     4410.98     4683.69     90.35 o 
   6   1   4      480.64      486.48     11.91 o 
   7   1   4       27.66       36.86     10.61 o 
   8   1   4      223.45      232.46     10.63 o 
   9   1   4      136.93      169.89     12.67 o 
  10   1   4        6.52       -4.81     14.65 o 
  11   1   4       62.99       62.34     14.96 o 
  12   1   4        3.46       -2.66     16.61 o 
 -12   2   4        1.86       -7.62     17.76 o 
 -11   2   4       24.64       22.99     15.07 o 
 -10   2   4      569.95      551.72     22.30 o 
  -9   2   4       50.60       69.04     12.88 o 
  -8   2   4      135.59      154.26     13.90 o 
  -7   2   4      568.23      608.66     13.23 o 
  -6   2   4      585.25      615.95     12.71 o 
  -5   2   4       41.44       69.35     10.66 o 
  -4   2   4      203.28      200.76     11.22 o 
  -3   2   4     1439.10     1347.31     17.52 o 
  -2   2   4      846.02      808.58     14.04 o 
  -1   2   4      280.12      264.35     15.17 o 
   0   2   4    13605.56    12810.69    199.15 o 
   1   2   4     5754.61     5509.17     31.08 o 
   2   2   4      396.16      412.31     11.23 o 
   3   2   4      186.94      176.37     10.91 o 
   4   2   4     1738.06     1745.22     13.75 o 
   5   2   4        0.52        2.45     10.64 o 
   6   2   4      195.17      205.59     10.14 o 
   7   2   4      123.12      108.84     11.10 o 
   8   2   4       39.29       38.98     10.74 o 
   9   2   4       53.55       27.99     11.18 o 
  10   2   4      112.34      130.36     14.83 o 
  11   2   4       57.58      101.86     15.04 o 
 -12   3   4       68.78       77.71     18.10 o 
 -11   3   4       10.44      -15.42     15.42 o 
 -10   3   4        5.19       34.59     15.45 o 
  -9   3   4      144.83      130.34     15.30 o 
  -8   3   4      141.21      163.26     12.19 o 
  -7   3   4      571.62      637.27     13.03 o 
  -6   3   4     1205.23     1193.79     15.39 o 
  -5   3   4        1.38       11.62      9.38 o 
  -4   3   4       28.56       64.19     10.68 o 
  -3   3   4     4971.14     4944.41     57.91 o 
  -2   3   4     3449.89     3267.72     20.67 o 
  -1   3   4      643.68      560.22     13.36 o 
   0   3   4    47337.02    48009.04    687.36 o 
   1   3   4      107.99       93.81     13.81 o 
   2   3   4     1788.51     1710.01     18.42 o 
   3   3   4      325.17      268.11     10.43 o 
   4   3   4      828.42      835.53     13.16 o 
   5   3   4       82.71      102.30     10.93 o 
   6   3   4      192.06      176.98     10.08 o 
   7   3   4       29.90       28.96     10.27 o 
   8   3   4      512.24      526.45     13.67 o 
   9   3   4        1.62        3.28     11.90 o 
  10   3   4      144.97      162.50     12.62 o 
  11   3   4      126.13      124.10     16.01 o 
 -12   4   4        0.00       16.73     16.61 o 
 -11   4   4       89.50       98.29     16.33 o 
 -10   4   4       20.88       41.01     15.19 o 
  -9   4   4       90.02      123.73     15.04 o 
  -8   4   4       29.33       58.29     12.95 o 
  -7   4   4      561.14      548.35     14.60 o 
  -6   4   4       79.41      105.78     10.57 o 
  -5   4   4      995.50     1118.28     13.79 o 
  -4   4   4       41.98       46.26     10.69 o 
  -3   4   4      234.27      232.25     10.74 o 
  -2   4   4      198.66      209.04     10.32 o 
  -1   4   4      367.15      330.87     13.85 o 
   0   4   4      278.02      291.13     12.03 o 
   1   4   4     7340.28     7279.61    117.18 o 
   2   4   4     3209.85     3385.78     38.83 o 
   3   4   4     1362.12     1396.45     14.52 o 
   4   4   4      243.72      230.68     10.60 o 
   5   4   4        2.05       15.63     11.29 o 
   6   4   4       67.63       63.41      9.73 o 
   7   4   4       25.31       22.22      9.84 o 
   8   4   4       59.17       72.69     11.70 o 
   9   4   4      404.20      366.68     12.97 o 
  10   4   4       22.74        5.38     14.76 o 
  11   4   4       69.52       68.79     16.54 o 
 -11   5   4      137.09      150.73     16.86 o 
 -10   5   4       65.41       91.58     14.30 o 
  -9   5   4      185.99      204.20     17.05 o 
  -8   5   4     1308.05     1287.11     16.43 o 
  -7   5   4        0.93       25.35     11.55 o 
  -6   5   4       73.98      111.24     11.89 o 
  -5   5   4      665.59      621.44     12.13 o 
  -4   5   4        1.19        2.36      9.85 o 
  -3   5   4      280.63      262.73     11.04 o 
  -2   5   4      280.33      304.23     10.87 o 
  -1   5   4     1445.98     1461.73     17.84 o 
   0   5   4      733.12      706.74     12.95 o 
   1   5   4     1352.82     1457.97     28.34 o 
   2   5   4     1825.97     1780.95     16.94 o 
   3   5   4      301.27      341.01     10.92 o 
   4   5   4      303.24      332.74     11.42 o 
   5   5   4        6.78       16.52      9.64 o 
   6   5   4       56.95       44.10     12.59 o 
   7   5   4       27.84       54.27     11.23 o 
   8   5   4        1.17       22.72     12.51 o 
   9   5   4       82.41      116.02     16.25 o 
  10   5   4        7.65        2.64     15.56 o 
  11   5   4        1.83       32.14     36.95 o 
 -11   6   4        0.00       -0.76     15.95 o 
 -10   6   4       23.15       31.78     14.71 o 
  -9   6   4      820.14      782.46     16.41 o 
  -8   6   4      369.77      369.37     12.95 o 
  -7   6   4       19.61       38.80     12.97 o 
  -6   6   4      156.19      160.51     11.36 o 
  -5   6   4     2316.17     2408.46     25.20 o 
  -4   6   4     1941.53     1986.26     34.69 o 
  -3   6   4       12.03       39.93     10.57 o 
  -2   6   4        6.64       14.84     10.14 o 
  -1   6   4      104.45      104.01     12.13 o 
   0   6   4       21.28       21.48     12.13 o 
   1   6   4      771.31      847.03     13.83 o 
   2   6   4       15.67        5.07     10.48 o 
   3   6   4     1313.41     1277.48     24.68 o 
   4   6   4      222.91      212.93     10.78 o 
   5   6   4      344.46      321.68     11.46 o 
   6   6   4      327.51      306.61     11.89 o 
   7   6   4       61.41       51.64     11.69 o 
   8   6   4       85.11       86.81     13.89 o 
   9   6   4      404.02      355.98     14.20 o 
  10   6   4       91.61       86.92     19.87 o 
 -10   7   4        1.53       15.71     15.28 o 
  -9   7   4       22.76       47.07     15.06 o 
  -8   7   4        3.06       15.69     15.22 o 
  -7   7   4       42.46       30.90     11.34 o 
  -6   7   4      432.73      456.71     13.66 o 
  -5   7   4      145.28      161.28     10.91 o 
  -4   7   4      475.80      490.33     12.20 o 
  -3   7   4      147.19      159.30     12.94 o 
  -2   7   4      434.40      349.34     12.05 o 
  -1   7   4      373.70      417.32     12.61 o 
   0   7   4      599.63      629.99     12.70 o 
   1   7   4      865.36      880.87     15.27 o 
   2   7   4      190.64      205.54     10.48 o 
   3   7   4     2987.02     2831.82     35.08 o 
   4   7   4      718.60      708.17     13.58 o 
   5   7   4      476.87      471.96     13.30 o 
   6   7   4      316.67      325.72     12.43 o 
   7   7   4       44.86       35.28     13.20 o 
   8   7   4      368.64      372.30     13.85 o 
   9   7   4       53.88       69.86     17.75 o 
  10   7   4      347.58      347.99     17.16 o 
 -10   8   4       32.29       23.40     16.00 o 
  -9   8   4       69.00       70.84     15.11 o 
  -8   8   4       18.92       37.30     13.75 o 
  -7   8   4      962.01      904.81     15.02 o 
  -6   8   4       84.74       97.73     12.39 o 
  -5   8   4        0.37       20.56     12.14 o 
  -4   8   4       22.81       29.08     10.00 o 
  -3   8   4      793.50      829.03     14.86 o 
  -2   8   4      515.94      508.11     15.23 o 
  -1   8   4        2.73        3.17     11.88 o 
   0   8   4      502.72      505.51     17.18 o 
   1   8   4        7.42        9.02     11.68 o 
   2   8   4      377.37      387.41     12.90 o 
   3   8   4       20.37       37.18     11.04 o 
   4   8   4       50.28       58.95     10.52 o 
   5   8   4        6.52       25.14     12.23 o 
   6   8   4        3.34       15.08     12.67 o 
   7   8   4       60.55       67.69     13.55 o 
   8   8   4        3.78       12.86     14.06 o 
   9   8   4      125.35      119.66     14.25 o 
  -9   9   4      125.32      146.15     18.12 o 
  -8   9   4       28.49       18.93     14.16 o 
  -7   9   4        4.27       24.36     13.26 o 
  -6   9   4      178.85      212.99     14.93 o 
  -5   9   4      140.55      127.70     12.62 o 
  -4   9   4        3.60       14.91     11.37 o 
  -3   9   4      523.06      507.69     13.82 o 
  -2   9   4      124.98      149.77     13.53 o 
  -1   9   4       32.25       36.92     12.50 o 
   0   9   4       47.65       59.36     12.46 o 
   1   9   4      232.96      236.08     14.74 o 
   2   9   4     1776.90     1710.36     25.55 o 
   3   9   4      744.23      718.99     14.09 o 
   4   9   4      191.61      182.33     12.74 o 
   5   9   4       76.87      101.23     13.06 o 
   6   9   4      290.37      298.66     15.18 o 
   7   9   4       90.63      102.53     14.37 o 
   8   9   4        0.18       25.99     15.27 o 
   9   9   4        1.23        6.44     16.69 o 
  -9  10   4       51.26       25.88     42.14 o 
  -8  10   4       43.31       57.91     15.32 o 
  -7  10   4       14.64       28.76     15.15 o 
  -6  10   4        1.46        2.45     14.36 o 
  -5  10   4      769.47      798.50     16.09 o 
  -4  10   4       27.32       37.87     16.78 o 
  -3  10   4      143.95      171.73     14.65 o 
  -2  10   4      559.42      509.64     19.72 o 
  -1  10   4      510.57      511.23     15.46 o 
   0  10   4     1559.22     1510.90     22.72 o 
   1  10   4      523.43      515.15     14.17 o 
   2  10   4       97.93      116.09     11.67 o 
   3  10   4        0.53        2.88     13.67 o 
   4  10   4       15.29       39.63     13.23 o 
   5  10   4        2.28       18.71     13.23 o 
   6  10   4      200.57      212.10     14.46 o 
   7  10   4        0.17        9.24     13.21 o 
   8  10   4        0.48       14.27     14.99 o 
  -8  11   4      178.46      154.81     17.39 o 
  -7  11   4       97.35      103.19     16.95 o 
  -6  11   4       39.59       68.56     15.87 o 
  -5  11   4      919.99      814.52     39.34 o 
  -4  11   4        0.21       -1.68     15.52 o 
  -3  11   4        2.97       12.25     18.20 o 
  -2  11   4      363.97      357.01     14.83 o 
  -1  11   4        8.01       18.35     15.20 o 
   0  11   4       91.96      108.72     13.14 o 
   1  11   4       83.00       77.78     13.89 o 
   2  11   4      418.11      394.89     14.41 o 
   3  11   4       45.75       53.08     13.54 o 
   4  11   4        4.09       18.77     13.91 o 
   5  11   4        0.11       11.04     13.37 o 
   6  11   4        2.68       -3.47     16.41 o 
   7  11   4       14.29       40.62     15.04 o 
  -6  12   4        6.93       19.09     18.38 o 
  -5  12   4      330.16      329.16     15.91 o 
  -4  12   4        7.31       14.45     16.47 o 
  -3  12   4      592.15      600.33     17.82 o 
  -2  12   4       27.33       54.92     15.33 o 
  -1  12   4      231.06      243.42     15.72 o 
   0  12   4       10.53       40.37     17.00 o 
   1  12   4      794.57      871.81     18.85 o 
   2  12   4      404.52      367.24     18.27 o 
   3  12   4       67.39       83.56     14.96 o 
   4  12   4        8.75       30.37     17.47 o 
   5  12   4      238.85      256.28     19.39 o 
   6  12   4       17.86       31.67     15.78 o 
  -5  13   4        3.11       10.64     21.28 o 
  -4  13   4        0.01        5.32     17.30 o 
  -3  13   4      589.15      600.03     18.26 o 
  -2  13   4       16.69       26.35     17.82 o 
  -1  13   4      252.29      250.87     18.85 o 
   0  13   4       14.59       37.21     18.41 o 
   1  13   4      105.54      112.85     18.53 o 
   2  13   4      153.10      170.91     20.94 o 
   3  13   4      459.04      457.87     20.41 o 
   4  13   4       56.91      138.67     19.73 o 
  -2  14   4        3.61        9.93     17.30 o 
  -1  14   4      151.12      153.02     18.71 o 
   0  14   4       85.16       86.97     18.15 o 
   1  14   4        1.03       10.42     22.26 o 
   2  14   4       73.43       84.82     16.21 o 
 -11   0   5        0.03       23.50     24.31 o 
  -9   0   5      257.66      310.82     22.19 o 
  -7   0   5      247.90      253.76     18.45 o 
  -5   0   5     2568.86     2816.94     54.80 o 
  -3   0   5      503.16      550.76     18.54 o 
  -1   0   5    14402.65    14823.57    331.97 o 
   1   0   5      655.14      524.27     24.19 o 
   3   0   5     8762.27     8483.43     94.71 o 
   5   0   5    10850.16    11358.97    145.13 o 
   7   0   5      393.07      421.19     17.04 o 
   9   0   5      109.84       92.63     18.00 o 
  11   0   5        1.04       15.97     18.82 o 
 -12   1   5        0.06        7.52     35.55 o 
 -11   1   5       29.67       57.35     17.12 o 
 -10   1   5      271.59      258.31     15.39 o 
  -9   1   5       20.19       45.61     14.15 o 
  -8   1   5      832.98      877.25     20.19 o 
  -7   1   5        0.63       17.42     13.61 o 
  -6   1   5     1452.14     1393.39     16.02 o 
  -5   1   5      680.02      722.05     12.49 o 
  -4   1   5     3806.84     3733.87     65.39 o 
  -3   1   5     1205.68     1168.72     14.27 o 
  -2   1   5     1633.05     1418.85     15.26 o 
  -1   1   5    18743.78    18631.68    191.71 o 
   0   1   5        2.93        9.04     17.36 o 
   1   1   5    14731.00    14823.70    215.63 o 
   2   1   5     4071.10     3812.85     27.87 o 
   3   1   5       43.20       27.89      9.22 o 
   4   1   5      542.13      565.98     10.70 o 
   5   1   5      133.63      144.42     10.41 o 
   6   1   5        4.76        9.78      9.59 o 
   7   1   5       64.54       82.85      9.86 o 
   8   1   5      221.86      209.37     11.80 o 
   9   1   5       19.97       34.80     11.99 o 
  10   1   5      144.80      128.91     12.65 o 
  11   1   5       37.40       45.46     12.95 o 
 -12   2   5       49.59       16.07     20.45 o 
 -11   2   5        0.07       34.82     17.38 o 
 -10   2   5       21.71       35.71     13.15 o 
  -9   2   5       91.51      112.42     13.07 o 
  -8   2   5      103.76      119.09     13.28 o 
  -7   2   5      185.83      169.04     13.50 o 
  -6   2   5      283.75      286.05     11.52 o 
  -5   2   5      284.19      297.92     13.08 o 
  -4   2   5      430.41      494.04     11.53 o 
  -3   2   5     1522.04     1462.11     15.19 o 
  -2   2   5     1656.21     1671.44     17.16 o 
  -1   2   5     7370.60     6946.84     97.96 o 
   0   2   5    10100.10     9552.26     64.53 o 
   1   2   5    22651.99    21983.54    271.52 o 
   2   2   5      809.35      829.67     13.15 o 
   3   2   5     4204.68     4239.23     28.79 o 
   4   2   5       21.93       12.22      9.66 o 
   5   2   5       55.20       60.04      9.25 o 
   6   2   5      158.27      181.31     10.73 o 
   7   2   5      513.74      540.68     11.52 o 
   8   2   5        0.16       12.35     11.65 o 
   9   2   5       27.28       53.19     10.99 o 
  10   2   5     1023.08     1031.05     23.21 o 
  11   2   5      483.30      435.79     14.02 o 
 -12   3   5       23.14       64.90     17.62 o 
 -11   3   5       89.46       90.17     15.26 o 
 -10   3   5       98.29       91.48     14.88 o 
  -9   3   5      424.49      412.13     13.59 o 
  -8   3   5      250.87      260.60     12.67 o 
  -7   3   5     1092.02     1030.37     15.46 o 
  -6   3   5       52.23       69.03     11.78 o 
  -5   3   5        1.76        6.51     10.59 o 
  -4   3   5     2465.91     2484.58     33.69 o 
  -3   3   5      305.26      334.30     11.41 o 
  -2   3   5       35.14       26.05      8.94 o 
  -1   3   5      555.10      545.15     12.76 o 
   0   3   5    28624.57    28631.12    222.03 o 
   1   3   5      663.12      650.67     14.88 o 
   2   3   5       16.54       16.99      9.62 o 
   3   3   5     1225.71     1310.95     13.60 o 
   4   3   5      398.52      471.92     11.69 o 
   5   3   5      143.51      192.33     11.64 o 
   6   3   5       86.49       80.72      9.91 o 
   7   3   5      489.75      459.54     11.24 o 
   8   3   5      455.30      463.84     15.29 o 
   9   3   5      552.95      570.21     13.12 o 
  10   3   5      177.10      182.98     14.05 o 
  11   3   5       26.16       51.44     16.59 o 
 -12   4   5       73.62       93.02     17.64 o 
 -11   4   5       55.53       77.18     15.70 o 
 -10   4   5        4.13       29.85     13.72 o 
  -9   4   5        6.14       19.54     14.35 o 
  -8   4   5     1037.31     1042.88     19.13 o 
  -7   4   5       43.34       53.51     12.54 o 
  -6   4   5      608.63      633.31     12.25 o 
  -5   4   5        5.99       15.03     11.32 o 
  -4   4   5       25.58       22.44      9.18 o 
  -3   4   5     8227.39     8111.94    107.52 o 
  -2   4   5        2.17        9.42     10.66 o 
  -1   4   5     1727.23     1643.73     20.20 o 
   0   4   5       81.43       84.42     10.53 o 
   1   4   5      392.76      370.47     11.91 o 
   2   4   5       10.13        3.81      9.77 o 
   3   4   5      720.41      727.02     12.28 o 
   4   4   5      187.39      218.71     10.47 o 
   5   4   5      323.26      331.95     11.04 o 
   6   4   5      201.20      198.25     10.29 o 
   7   4   5      500.11      506.09     12.17 o 
   8   4   5      109.35      108.73     10.67 o 
   9   4   5       23.22       33.32     11.78 o 
  10   4   5      372.97      395.60     15.98 o 
  11   4   5        4.38       21.04     20.82 o 
 -11   5   5      227.57      206.90     16.14 o 
 -10   5   5       22.48       34.32     14.35 o 
  -9   5   5      181.44      197.97     15.64 o 
  -8   5   5       89.52      109.22     11.98 o 
  -7   5   5      146.46      162.34     11.51 o 
  -6   5   5      107.36      108.62     12.62 o 
  -5   5   5      285.80      276.64     12.05 o 
  -4   5   5      712.91      793.84     15.72 o 
  -3   5   5      944.11      993.07     12.62 o 
  -2   5   5      281.31      311.97     12.74 o 
  -1   5   5     2792.85     2707.49     28.39 o 
   0   5   5       45.53       60.25     10.83 o 
   1   5   5     1467.45     1442.93     16.37 o 
   2   5   5      203.52      211.64     10.97 o 
   3   5   5     2584.41     2637.12     18.97 o 
   4   5   5     2177.56     2091.77     27.43 o 
   5   5   5      114.09      124.32     11.10 o 
   6   5   5      150.59      160.76     11.27 o 
   7   5   5     1567.88     1556.32     25.73 o 
   8   5   5       16.40       21.38     12.38 o 
   9   5   5        0.77       15.71     14.31 o 
  10   5   5      125.42      181.67     26.79 o 
  11   5   5       11.22       -0.78     18.69 o 
 -11   6   5        1.22       18.29     18.52 o 
 -10   6   5      297.87      276.75     15.12 o 
  -9   6   5       51.17       54.09     14.76 o 
  -8   6   5       49.85       52.70     14.81 o 
  -7   6   5      576.77      539.27     13.55 o 
  -6   6   5      172.67      163.30     11.95 o 
  -5   6   5      103.30      109.10     11.10 o 
  -4   6   5        7.85       22.46      9.73 o 
  -3   6   5      426.06      406.84     11.77 o 
  -2   6   5     1012.00     1005.87     15.43 o 
  -1   6   5       14.80       30.58     11.98 o 
   0   6   5      316.11      335.12     12.00 o 
   1   6   5      179.40      178.05     11.34 o 
   2   6   5        0.96        0.80     12.33 o 
   3   6   5      930.15      915.66     13.03 o 
   4   6   5       77.14       84.92     10.30 o 
   5   6   5       65.60       60.55     10.71 o 
   6   6   5      200.78      211.55     12.36 o 
   7   6   5       70.48       83.76     12.21 o 
   8   6   5       56.07       59.09     12.76 o 
   9   6   5      122.16      120.84     14.93 o 
  10   6   5       18.20        6.18     16.56 o 
 -10   7   5        7.44       38.03     17.74 o 
  -9   7   5      221.58      223.86     14.67 o 
  -8   7   5      285.30      256.84     14.83 o 
  -7   7   5      429.60      447.60     13.86 o 
  -6   7   5      730.57      698.25     12.54 o 
  -5   7   5       29.09       45.07     11.60 o 
  -4   7   5      712.02      709.90     13.41 o 
  -3   7   5      409.77      455.07     13.27 o 
  -2   7   5        9.70       22.70     11.62 o 
  -1   7   5      134.42      149.55     13.80 o 
   0   7   5      178.82      179.77     11.15 o 
   1   7   5      172.03      167.97     13.04 o 
   2   7   5      600.46      621.38     13.15 o 
   3   7   5        2.17       11.28     11.75 o 
   4   7   5       41.55       56.13     10.92 o 
   5   7   5      302.97      277.68     11.65 o 
   6   7   5      260.73      303.14     12.22 o 
   7   7   5      661.20      625.40     14.52 o 
   8   7   5        2.02       14.04     15.18 o 
   9   7   5      441.01      434.58     15.96 o 
  10   7   5      171.97      175.67     15.71 o 
 -10   8   5       60.23       72.80     17.42 o 
  -9   8   5        0.00      -13.99     14.94 o 
  -8   8   5      124.25      130.16     14.84 o 
  -7   8   5       11.71       32.92     12.88 o 
  -6   8   5      357.51      339.19     12.24 o 
  -5   8   5      282.50      316.03     12.37 o 
  -4   8   5       33.11       31.66     11.81 o 
  -3   8   5      222.29      249.21     12.73 o 
  -2   8   5       87.94      118.31     12.12 o 
  -1   8   5       50.19       52.12     11.90 o 
   0   8   5      464.32      397.85     13.58 o 
   1   8   5      189.23      175.67     11.80 o 
   2   8   5      206.76      224.41     12.70 o 
   3   8   5      568.04      550.47     13.42 o 
   4   8   5      234.34      232.43     11.71 o 
   5   8   5      703.53      668.00     17.32 o 
   6   8   5        2.21        4.72     12.57 o 
   7   8   5        0.55        1.25     14.82 o 
   8   8   5      213.62      206.11     14.66 o 
   9   8   5        3.86        0.98     16.33 o 
  -9   9   5       45.29       71.03     15.70 o 
  -8   9   5        0.46       11.47     13.55 o 
  -7   9   5      180.88      170.19     14.78 o 
  -6   9   5      465.85      491.28     15.78 o 
  -5   9   5      263.46      307.70     14.83 o 
  -4   9   5        8.25       22.57     12.93 o 
  -3   9   5       11.66       26.00     13.47 o 
  -2   9   5       39.66       49.43     12.57 o 
  -1   9   5       26.56       33.53     13.17 o 
   0   9   5      510.55      461.17     15.56 o 
   1   9   5      376.76      364.93     17.22 o 
   2   9   5     1117.29     1180.83     17.09 o 
   3   9   5       26.24       27.48     11.54 o 
   4   9   5     1662.86     1670.51     29.33 o 
   5   9   5        1.66       11.16     13.70 o 
   6   9   5        0.21        9.22     13.42 o 
   7   9   5      158.97      167.72     14.83 o 
   8   9   5        9.94        8.10     14.20 o 
   9   9   5        1.48        7.22     15.78 o 
  -8  10   5      120.79      100.83     15.49 o 
  -7  10   5       37.89       45.63     14.86 o 
  -6  10   5       58.63       46.93     14.50 o 
  -5  10   5       87.70      107.68     15.80 o 
  -4  10   5      138.15      126.72     15.05 o 
  -3  10   5      253.72      224.90     13.69 o 
  -2  10   5       58.05       86.16     14.46 o 
  -1  10   5       43.29       68.04     13.71 o 
   0  10   5      151.16      147.95     13.29 o 
   1  10   5      270.31      259.80     14.33 o 
   2  10   5      284.52      251.57     13.85 o 
   3  10   5       84.45       83.52     12.89 o 
   4  10   5        0.55        6.14     11.74 o 
   5  10   5      107.25      100.93     14.92 o 
   6  10   5       40.99       36.14     14.07 o 
   7  10   5      101.91      137.69     15.22 o 
   8  10   5      349.47      311.81     16.41 o 
  -8  11   5       37.16       10.76     18.91 o 
  -7  11   5       60.14       50.41     18.58 o 
  -6  11   5       54.77       60.51     15.89 o 
  -5  11   5       96.37       96.99     16.60 o 
  -4  11   5       20.61        0.76     17.55 o 
  -3  11   5       52.42       69.44     14.16 o 
  -2  11   5       10.60       13.15     13.65 o 
  -1  11   5       66.55       61.73     14.17 o 
   0  11   5      142.25      164.84     16.36 o 
   1  11   5       63.74       62.44     13.70 o 
   2  11   5      132.91      119.21     14.40 o 
   3  11   5      306.18      294.83     14.91 o 
   4  11   5       27.99       65.98     15.56 o 
   5  11   5        2.85       21.48     16.64 o 
   6  11   5       31.12       33.66     15.58 o 
   7  11   5       59.91       53.43     16.22 o 
  -6  12   5       17.02       42.85     19.93 o 
  -5  12   5       72.08       79.72     15.60 o 
  -4  12   5       28.44       37.48     18.76 o 
  -3  12   5       18.61       43.11     17.81 o 
  -2  12   5     1051.46     1099.00     34.97 o 
  -1  12   5       58.35       88.50     14.98 o 
   0  12   5      408.89      368.48     16.80 o 
   1  12   5       82.54       76.61     15.22 o 
   2  12   5      109.01       99.34     14.31 o 
   3  12   5        0.51        9.92     15.17 o 
   4  12   5       89.18       93.91     14.94 o 
   5  12   5       19.27       17.16     16.91 o 
   6  12   5        0.01        8.31     16.63 o 
  -5  13   5       85.60       95.16     17.47 o 
  -4  13   5        0.60        9.62     16.98 o 
  -3  13   5      141.10      149.28     19.95 o 
  -2  13   5       15.21       28.07     19.46 o 
  -1  13   5        4.71       15.29     19.81 o 
   0  13   5       96.76      134.92     18.77 o 
   1  13   5      123.73      144.87     20.38 o 
   2  13   5        0.10       24.39     17.12 o 
   3  13   5      241.58      215.53     17.85 o 
   4  13   5      138.66      182.64     29.69 o 
  -2  14   5       83.11       95.69     18.24 o 
  -1  14   5       13.15       39.40     18.54 o 
   0  14   5       11.31        2.28     18.13 o 
   1  14   5        7.02       25.52     20.50 o 
 -12   0   6       41.11       37.73     23.03 o 
 -10   0   6      284.62      279.14     23.10 o 
  -8   0   6     3606.97     3464.34     78.30 o 
  -6   0   6      224.59      232.90     15.48 o 
  -4   0   6       15.97        6.25     15.43 o 
  -2   0   6      639.07      530.33     18.88 o 
   0   0   6     5843.60     6077.73     80.23 o 
   2   0   6     4129.98     3936.38     78.50 o 
   4   0   6      250.34      249.51     13.18 o 
   6   0   6      214.18      201.52     14.47 o 
   8   0   6     1223.96     1221.88     29.77 o 
  10   0   6      708.67      706.85     20.07 o 
 -12   1   6       71.27      108.57     20.51 o 
 -11   1   6       26.58       60.30     17.50 o 
 -10   1   6      127.49      128.86     16.69 o 
  -9   1   6     1362.98     1323.46     15.48 o 
  -8   1   6     1586.95     1561.21     27.47 o 
  -7   1   6      100.60      123.83     12.55 o 
  -6   1   6     1932.26     2078.79     35.06 o 
  -5   1   6     4415.00     4635.81     52.63 o 
  -4   1   6     3450.68     3612.97     36.05 o 
  -3   1   6      109.87      109.56      9.81 o 
  -2   1   6     1344.90     1304.54     15.21 o 
  -1   1   6     1712.11     1631.40     21.73 o 
   0   1   6     3106.03     3178.15     27.25 o 
   1   1   6      235.97      235.69     14.46 o 
   2   1   6     9323.40     9223.06     95.30 o 
   3   1   6      433.46      389.30      9.86 o 
   4   1   6     2116.82     2327.98     27.78 o 
   5   1   6       25.08       28.80      9.47 o 
   6   1   6      720.89      756.12     11.59 o 
   7   1   6      344.69      350.47     11.45 o 
   8   1   6       28.84       25.24     11.54 o 
   9   1   6      404.11      411.10     18.10 o 
  10   1   6       10.49       23.16     12.58 o 
  11   1   6       44.08       53.86     13.65 o 
 -12   2   6        3.53       33.39     18.21 o 
 -11   2   6        5.33       14.91     16.46 o 
 -10   2   6       12.75       31.48     15.14 o 
  -9   2   6      768.63      723.94     13.64 o 
  -8   2   6      652.30      655.86     13.86 o 
  -7   2   6      119.26      131.66     11.70 o 
  -6   2   6       49.34       55.92     11.79 o 
  -5   2   6     1008.91      982.40     13.41 o 
  -4   2   6      795.46      720.85     12.66 o 
  -3   2   6      150.72      122.63      9.28 o 
  -2   2   6      893.15      838.68     13.81 o 
  -1   2   6     2706.10     2753.17     72.28 o 
   0   2   6     5575.17     5358.51     89.10 o 
   1   2   6     7224.74     6873.04     46.27 o 
   2   2   6      630.22      562.32     13.17 o 
   3   2   6      998.59     1132.68     12.84 o 
   4   2   6      566.80      574.66     11.94 o 
   5   2   6       33.14       45.40     10.61 o 
   6   2   6      228.42      253.36     10.40 o 
   7   2   6       26.20       16.81      9.78 o 
   8   2   6      132.42      127.97     11.49 o 
   9   2   6      497.13      493.13     12.88 o 
  10   2   6       54.04       53.51     12.96 o 
  11   2   6      412.46      373.26     14.58 o 
 -12   3   6       89.42       84.64     16.91 o 
 -11   3   6       82.48       81.47     15.08 o 
 -10   3   6      839.22      812.31     15.34 o 
  -9   3   6       69.07       84.21     13.86 o 
  -8   3   6        0.00       -3.63     12.27 o 
  -7   3   6       82.40       91.24     13.48 o 
  -6   3   6        5.40       11.73     10.76 o 
  -5   3   6      164.94      193.28     12.28 o 
  -4   3   6     3388.71     3426.53     39.67 o 
  -3   3   6      369.93      339.72     12.27 o 
  -2   3   6       21.13       13.82     10.36 o 
  -1   3   6      669.02      628.56     13.63 o 
   0   3   6      785.54      729.28     17.92 o 
   1   3   6      274.64      273.65     11.78 o 
   2   3   6     1747.55     1809.63     18.64 o 
   3   3   6     2376.40     2548.61     22.87 o 
   4   3   6     2147.97     2172.10     16.04 o 
   5   3   6        8.36        5.70     10.52 o 
   6   3   6      264.97      258.20     12.49 o 
   7   3   6      489.03      441.93     15.96 o 
   8   3   6        0.81       13.50     10.60 o 
   9   3   6      165.11      152.95     12.43 o 
  10   3   6      259.56      259.23     13.66 o 
  11   3   6      194.37      180.37     15.90 o 
 -12   4   6       52.12       69.70     16.85 o 
 -11   4   6        1.14       25.76     15.27 o 
 -10   4   6        4.62       27.23     15.94 o 
  -9   4   6      142.89      152.83     12.62 o 
  -8   4   6       16.60       17.44     11.56 o 
  -7   4   6     1024.37      999.29     23.27 o 
  -6   4   6     1370.02     1393.95     22.86 o 
  -5   4   6      150.21      143.68      9.94 o 
  -4   4   6      592.09      569.39     10.68 o 
  -3   4   6     2103.14     2124.24     26.28 o 
  -2   4   6      284.20      341.51     12.40 o 
  -1   4   6      119.41      116.93      9.90 o 
   0   4   6     1679.44     1677.54     31.94 o 
   1   4   6     4813.05     4672.33     65.60 o 
   2   4   6     6264.82     6223.89    100.96 o 
   3   4   6      137.05      150.56     11.27 o 
   4   4   6      592.61      567.65     10.02 o 
   5   4   6      254.87      272.19     10.82 o 
   6   4   6      554.57      556.65     13.36 o 
   7   4   6        1.40        1.26     11.25 o 
   8   4   6      876.68      863.22     14.77 o 
   9   4   6       36.99       43.80     13.11 o 
  10   4   6     1028.73      972.61     33.39 o 
  11   4   6      118.75      122.48     20.57 o 
 -11   5   6       30.19       58.65     17.07 o 
 -10   5   6       30.23       66.20     18.60 o 
  -9   5   6      189.75      193.02     12.97 o 
  -8   5   6      170.44      196.51     16.09 o 
  -7   5   6      154.63      156.80     12.20 o 
  -6   5   6      669.44      670.21     12.65 o 
  -5   5   6      277.37      302.64     10.41 o 
  -4   5   6      666.78      684.46     12.69 o 
  -3   5   6      360.21      351.43     10.34 o 
  -2   5   6     1260.69     1263.30     14.59 o 
  -1   5   6      359.64      333.89     13.56 o 
   0   5   6       11.98        8.54     10.35 o 
   1   5   6     1311.08     1359.31     23.64 o 
   2   5   6     1360.72     1265.81     19.71 o 
   3   5   6      864.59      763.45     12.55 o 
   4   5   6        0.38        1.92      9.97 o 
   5   5   6      621.30      613.60     12.51 o 
   6   5   6      717.34      686.17     13.77 o 
   7   5   6       71.64       85.40     11.73 o 
   8   5   6      209.71      201.42     14.13 o 
   9   5   6        2.03       -2.27     14.44 o 
  10   5   6       26.31       10.31     15.77 o 
  11   5   6      201.10      202.45     19.40 o 
 -11   6   6        0.22       17.90     17.06 o 
 -10   6   6      101.69      129.28     17.68 o 
  -9   6   6      198.00      220.30     13.35 o 
  -8   6   6      697.28      629.78     14.32 o 
  -7   6   6     1089.65     1062.48     18.21 o 
  -6   6   6       29.14       22.41     11.03 o 
  -5   6   6       53.55       54.38      9.85 o 
  -4   6   6      237.49      213.55      9.91 o 
  -3   6   6      225.42      254.36     11.63 o 
  -2   6   6     1877.30     1809.39     34.14 o 
  -1   6   6       54.59       55.83     12.17 o 
   0   6   6      219.59      241.49     10.95 o 
   1   6   6      360.18      358.12     11.89 o 
   2   6   6      566.75      591.92     14.20 o 
   3   6   6       12.90       26.67     10.08 o 
   4   6   6      197.58      204.46     11.60 o 
   5   6   6      270.86      256.98     11.49 o 
   6   6   6      105.21      118.58     12.17 o 
   7   6   6       62.91       65.72     12.91 o 
   8   6   6      143.01      154.97     12.95 o 
   9   6   6       53.74       35.79     14.67 o 
  10   6   6       83.85       78.45     16.59 o 
 -10   7   6      156.76      173.01     15.72 o 
  -9   7   6        3.36        9.66     16.61 o 
  -8   7   6       39.34       29.28     14.37 o 
  -7   7   6     1091.61     1016.36     17.82 o 
  -6   7   6      382.15      391.73     12.00 o 
  -5   7   6       75.65       74.23     11.51 o 
  -4   7   6      541.90      505.48     13.07 o 
  -3   7   6      365.34      346.74     12.59 o 
  -2   7   6      464.75      459.29     12.47 o 
  -1   7   6       46.97       55.76     12.46 o 
   0   7   6      181.40      180.24     13.36 o 
   1   7   6      393.19      405.09     12.97 o 
   2   7   6     3300.65     3362.72     61.80 o 
   3   7   6        9.25       14.17     10.57 o 
   4   7   6     3799.59     3733.89     41.18 o 
   5   7   6       76.72       76.83     11.35 o 
   6   7   6      805.66      767.01     15.73 o 
   7   7   6      207.32      218.12     13.84 o 
   8   7   6       46.77       53.90     13.78 o 
   9   7   6       33.18       20.09     15.36 o 
  10   7   6       19.35       21.74     14.51 o 
 -10   8   6       11.54       16.90     16.05 o 
  -9   8   6      101.85      151.16     16.09 o 
  -8   8   6      305.76      343.69     19.13 o 
  -7   8   6       53.59       45.34     13.03 o 
  -6   8   6     1377.85     1392.98     20.90 o 
  -5   8   6       52.15       75.10     11.82 o 
  -4   8   6       80.62       92.05     11.21 o 
  -3   8   6      156.89      176.17     13.65 o 
  -2   8   6       14.13       19.46     11.92 o 
  -1   8   6      860.44      900.82     15.32 o 
   0   8   6      188.97      189.71     12.56 o 
   1   8   6        0.67       11.82     12.12 o 
   2   8   6       23.75       34.17     12.27 o 
   3   8   6       32.03       47.21     12.30 o 
   4   8   6      298.06      279.52     12.54 o 
   5   8   6       19.30       15.15     12.31 o 
   6   8   6       84.02       90.42     14.53 o 
   7   8   6        6.04       14.92     12.91 o 
   8   8   6        4.47       -6.21     14.56 o 
   9   8   6      129.39      141.30     15.89 o 
  -9   9   6      118.92      131.64     16.04 o 
  -8   9   6      148.48      183.93     16.42 o 
  -7   9   6        2.47       12.24     12.97 o 
  -6   9   6      571.17      579.29     15.12 o 
  -5   9   6      133.82      128.38     13.03 o 
  -4   9   6       67.11       65.58     14.12 o 
  -3   9   6       94.13      114.68     13.97 o 
  -2   9   6       18.53       24.94     13.83 o 
  -1   9   6       56.95       48.04     12.32 o 
   0   9   6      286.95      305.43     13.94 o 
   1   9   6      747.55      682.46     13.90 o 
   2   9   6      687.01      726.93     13.87 o 
   3   9   6      336.48      335.96     13.20 o 
   4   9   6       68.78       53.08     12.65 o 
   5   9   6        4.86        3.85     12.89 o 
   6   9   6        1.84       -3.76     14.56 o 
   7   9   6      112.35      100.98     14.58 o 
   8   9   6      101.22       94.75     15.77 o 
   9   9   6        7.22       18.55     19.29 o 
  -8  10   6      298.44      266.55     17.22 o 
  -7  10   6       75.65       88.93     14.54 o 
  -6  10   6      173.85      160.74     15.26 o 
  -5  10   6       62.32       92.24     14.59 o 
  -4  10   6        1.33        5.74     16.30 o 
  -3  10   6       66.30       80.25     15.80 o 
  -2  10   6       50.33       47.88     13.12 o 
  -1  10   6      217.18      234.49     13.65 o 
   0  10   6      601.56      545.98     17.30 o 
   1  10   6       57.55       50.92     13.76 o 
   2  10   6      818.09      806.16     14.96 o 
   3  10   6      116.75      105.28     12.23 o 
   4  10   6       17.02       29.25     14.39 o 
   5  10   6       12.55       20.27     14.92 o 
   6  10   6      176.53      213.48     14.83 o 
   7  10   6       85.69      141.39     16.67 o 
   8  10   6       18.97       36.10     14.49 o 
  -7  11   6       31.67       36.24     16.94 o 
  -6  11   6        1.73       11.29     14.85 o 
  -5  11   6      601.80      693.86     23.90 o 
  -4  11   6        2.39       17.44     14.81 o 
  -3  11   6      210.42      213.85     15.61 o 
  -2  11   6      588.93      594.99     15.38 o 
  -1  11   6      685.34      729.81     14.88 o 
   0  11   6        2.83        2.30     15.21 o 
   1  11   6       91.87      111.99     14.72 o 
   2  11   6       87.06       92.97     13.77 o 
   3  11   6       42.34       48.47     14.06 o 
   4  11   6      321.98      335.45     15.73 o 
   5  11   6        0.00       29.50     17.15 o 
   6  11   6       75.31       83.19     16.51 o 
   7  11   6      174.48      179.31     15.77 o 
  -6  12   6      166.04      182.66     18.73 o 
  -5  12   6       15.58       24.35     16.46 o 
  -4  12   6      163.91      134.88     18.65 o 
  -3  12   6     1407.15     1391.55     18.78 o 
  -2  12   6       30.44       34.02     15.40 o 
  -1  12   6       23.45       31.79     16.54 o 
   0  12   6        9.05        0.55     14.91 o 
   1  12   6        0.19       11.81     14.84 o 
   2  12   6       61.30       71.61     15.12 o 
   3  12   6        2.92       32.84     16.82 o 
   4  12   6        0.92        8.89     14.70 o 
   5  12   6      126.29      121.79     16.44 o 
   6  12   6        0.00       23.45     16.63 o 
  -5  13   6       13.34       16.13     18.63 o 
  -4  13   6       21.15       15.76     15.63 o 
  -3  13   6       43.76       41.77     16.65 o 
  -2  13   6       13.16       32.45     15.55 o 
  -1  13   6       15.69       48.81     18.00 o 
   0  13   6        7.92       17.32     17.72 o 
   1  13   6       77.26       71.09     17.45 o 
   2  13   6        2.82        5.02     16.29 o 
   3  13   6       24.57       40.48     17.68 o 
   4  13   6       57.50       55.84     17.60 o 
  -1  14   6       64.11       76.22     18.76 o 
   0  14   6       46.38       24.28     20.13 o 
   1  14   6        0.33       -4.71     25.94 o 
 -11   0   7      212.42      217.38     27.89 o 
  -9   0   7      159.52      187.64     20.43 o 
  -7   0   7      272.87      284.56     16.29 o 
  -5   0   7       44.92       11.80     15.93 o 
  -3   0   7      163.86      200.04     14.38 o 
  -1   0   7     9925.19    10071.97     64.19 o 
   1   0   7     2967.53     3077.81     36.83 o 
   3   0   7      885.98      959.56     36.43 o 
   5   0   7       49.20       62.38     13.71 o 
   7   0   7      683.75      654.70     16.30 o 
   9   0   7      427.43      422.36     17.54 o 
  11   0   7        1.58       13.60     23.08 o 
 -12   1   7        7.20       -9.82     22.91 o 
 -11   1   7        1.44        8.37     17.28 o 
 -10   1   7       91.02       84.91     14.67 o 
  -9   1   7     1035.26     1041.66     16.95 o 
  -8   1   7     1610.06     1549.12     29.16 o 
  -7   1   7      425.65      409.41     14.34 o 
  -6   1   7      253.38      247.24     11.32 o 
  -5   1   7      402.22      428.22     13.10 o 
  -4   1   7    13629.37    14143.68     95.78 o 
  -3   1   7      965.07      985.43     12.63 o 
  -2   1   7      537.15      537.00     13.96 o 
  -1   1   7      944.88      886.95     17.79 o 
   0   1   7     1431.05     1433.92     20.60 o 
   1   1   7       39.87       31.43     15.37 o 
   2   1   7     1634.94     1586.67     28.48 o 
   3   1   7      416.05      419.20     11.17 o 
   4   1   7      712.98      728.17     11.94 o 
   5   1   7       65.07       52.46      9.19 o 
   6   1   7      355.44      440.89     10.88 o 
   7   1   7       74.21       57.00     10.28 o 
   8   1   7      309.85      296.56     10.92 o 
   9   1   7        5.58        4.80     11.19 o 
  10   1   7       94.37       81.08     13.62 o 
  11   1   7      278.19      298.10     15.11 o 
 -12   2   7        4.50       -0.48     17.42 o 
 -11   2   7       82.65       99.41     16.80 o 
 -10   2   7        6.74       27.13     14.29 o 
  -9   2   7     1660.67     1645.89     24.04 o 
  -8   2   7      469.40      432.67     12.77 o 
  -7   2   7      624.35      593.17     14.30 o 
  -6   2   7     1194.29     1196.67     15.65 o 
  -5   2   7       50.25       77.72      9.92 o 
  -4   2   7     3886.02     3894.35     36.72 o 
  -3   2   7      530.72      436.86     10.99 o 
  -2   2   7      276.48      252.46     12.96 o 
  -1   2   7     1128.81     1116.32     24.43 o 
   0   2   7     5724.07     5577.34     90.10 o 
   1   2   7    18570.38    18677.21     83.33 o 
   2   2   7     6656.40     6621.27     77.37 o 
   3   2   7       35.65       19.77     10.77 o 
   4   2   7     2758.17     2924.87     35.50 o 
   5   2   7      638.74      634.82     12.19 o 
   6   2   7      473.36      493.24     16.69 o 
   7   2   7      349.80      360.86     12.62 o 
   8   2   7       34.57       38.05      9.99 o 
   9   2   7       11.33      -12.06     13.53 o 
  10   2   7      796.33      738.81     14.60 o 
  11   2   7       27.85       27.86     16.25 o 
 -12   3   7       58.23       56.70     15.99 o 
 -11   3   7      154.58      162.21     14.28 o 
 -10   3   7        3.43       32.10     14.32 o 
  -9   3   7      192.92      184.60     13.01 o 
  -8   3   7      442.06      432.43     14.87 o 
  -7   3   7     2556.49     2580.79     37.10 o 
  -6   3   7       35.83       35.32     11.86 o 
  -5   3   7      345.06      317.80     11.13 o 
  -4   3   7        1.17        2.71     10.36 o 
  -3   3   7      486.94      467.65     11.65 o 
  -2   3   7        0.54        8.06      9.68 o 
  -1   3   7        6.73        7.66     12.96 o 
   0   3   7      986.86      952.03     17.08 o 
   1   3   7     1073.29      979.58     15.58 o 
   2   3   7     1885.60     1979.08     27.59 o 
   3   3   7     2917.63     2879.75     29.48 o 
   4   3   7      512.65      572.87     12.52 o 
   5   3   7      708.21      762.31     12.02 o 
   6   3   7        0.05        5.71     11.01 o 
   7   3   7      272.71      294.22     13.10 o 
   8   3   7       29.32       33.10     11.77 o 
   9   3   7      286.96      298.69     13.43 o 
  10   3   7       28.74       38.97     14.61 o 
  11   3   7        1.74       14.26     16.36 o 
 -12   4   7      113.97      145.99     24.00 o 
 -11   4   7       64.51       75.77     15.91 o 
 -10   4   7        5.72       26.09     15.97 o 
  -9   4   7       97.07      109.75     13.29 o 
  -8   4   7       25.06       50.04     13.11 o 
  -7   4   7      281.94      288.66     13.29 o 
  -6   4   7      187.57      184.39     12.40 o 
  -5   4   7      289.03      307.38     12.06 o 
  -4   4   7       62.91       79.07     10.41 o 
  -3   4   7     1230.04     1277.88     13.81 o 
  -2   4   7       97.26      125.30     11.54 o 
  -1   4   7     2869.96     2831.48     20.98 o 
   0   4   7      915.00      787.21     15.01 o 
   1   4   7       18.56       26.92     13.12 o 
   2   4   7     1970.68     2011.75     34.76 o 
   3   4   7      275.30      357.43     13.00 o 
   4   4   7      472.83      527.00     11.93 o 
   5   4   7      168.64      166.06     10.80 o 
   6   4   7      994.77      954.92     20.07 o 
   7   4   7       30.37       43.95     12.35 o 
   8   4   7      406.84      438.31     14.60 o 
   9   4   7        0.41       19.34     12.95 o 
  10   4   7       65.77       47.82     15.15 o 
  11   4   7       66.34       79.69     17.25 o 
 -11   5   7       65.00       72.23     15.08 o 
 -10   5   7      244.79      243.81     15.91 o 
  -9   5   7       60.75       77.71     14.39 o 
  -8   5   7       13.12       39.51     12.71 o 
  -7   5   7     3178.29     3008.72     64.63 o 
  -6   5   7      669.12      653.61     13.34 o 
  -5   5   7       57.88       56.65     12.03 o 
  -4   5   7      392.73      354.57     11.03 o 
  -3   5   7      696.32      752.69     12.41 o 
  -2   5   7      214.81      244.47     12.78 o 
  -1   5   7      131.36      150.88      9.87 o 
   0   5   7     2967.69     3294.97     32.40 o 
   1   5   7     1210.25     1130.57     24.42 o 
   2   5   7     5280.32     5089.07     73.56 o 
   3   5   7     1495.97     1538.02     15.43 o 
   4   5   7       54.12       57.30     10.41 o 
   5   5   7       12.61       20.98      9.61 o 
   6   5   7      339.99      303.18     12.28 o 
   7   5   7       87.99       96.39     13.04 o 
   8   5   7      528.61      505.29     14.06 o 
   9   5   7        0.02       14.09     14.81 o 
  10   5   7       12.93       28.89     16.96 o 
 -11   6   7        7.09       13.59     17.04 o 
 -10   6   7       24.39       45.33     14.93 o 
  -9   6   7        3.23       24.02     14.78 o 
  -8   6   7        3.77       21.78     14.90 o 
  -7   6   7      179.25      170.25     12.75 o 
  -6   6   7       17.95       27.33     11.88 o 
  -5   6   7        5.72        8.38     10.37 o 
  -4   6   7      680.10      702.32     12.63 o 
  -3   6   7       56.69       63.30     10.77 o 
  -2   6   7       35.42       34.12     10.52 o 
  -1   6   7       57.51       61.02     11.37 o 
   0   6   7      384.13      425.86     13.88 o 
   1   6   7     1865.75     1838.16     16.56 o 
   2   6   7       15.51       18.69     12.22 o 
   3   6   7      560.26      516.60     12.38 o 
   4   6   7      310.92      302.54     11.88 o 
   5   6   7      152.32      167.76     11.79 o 
   6   6   7      147.31      155.24     11.44 o 
   7   6   7      532.51      514.72     14.40 o 
   8   6   7        0.32       35.62     12.81 o 
   9   6   7      352.92      348.05     15.70 o 
  10   6   7       26.76       34.52     15.14 o 
 -10   7   7      419.95      431.79     16.30 o 
  -9   7   7       10.02       14.18     18.10 o 
  -8   7   7      397.36      388.55     18.52 o 
  -7   7   7        1.41       -2.95     12.87 o 
  -6   7   7      262.25      268.70     13.39 o 
  -5   7   7      361.40      338.99     11.26 o 
  -4   7   7       67.18       65.84     10.94 o 
  -3   7   7       77.96       90.07     10.91 o 
  -2   7   7        3.64        5.95     12.73 o 
  -1   7   7       54.27       57.44     12.65 o 
   0   7   7       67.92       63.43     11.33 o 
   1   7   7      289.92      316.32     12.53 o 
   2   7   7      151.05      141.51     13.18 o 
   3   7   7      284.68      297.22     12.60 o 
   4   7   7     1615.51     1577.77     15.61 o 
   5   7   7      690.66      655.36     15.70 o 
   6   7   7      881.22      892.43     14.38 o 
   7   7   7       14.61       18.44     13.11 o 
   8   7   7      237.91      244.13     13.92 o 
   9   7   7        3.10       10.96     15.67 o 
  10   7   7        4.39       13.66     16.97 o 
 -10   8   7        1.61       22.80     18.59 o 
  -9   8   7       44.99       44.44     15.11 o 
  -8   8   7      161.61      147.92     16.64 o 
  -7   8   7      209.15      218.40     13.98 o 
  -6   8   7     1038.06     1035.53     17.97 o 
  -5   8   7      198.49      192.25     11.91 o 
  -4   8   7        9.25        1.13     12.72 o 
  -3   8   7       88.71       82.55     12.40 o 
  -2   8   7     2429.49     2599.46     59.44 o 
  -1   8   7       20.93       13.63     11.17 o 
   0   8   7      647.74      635.10     13.02 o 
   1   8   7      347.50      351.53     14.22 o 
   2   8   7       46.98       24.55     12.05 o 
   3   8   7      440.45      419.81     15.12 o 
   4   8   7       36.67       30.04     11.28 o 
   5   8   7      474.47      445.85     12.77 o 
   6   8   7       52.96       64.25     14.20 o 
   7   8   7       69.27       53.72     13.08 o 
   8   8   7      125.76      142.71     14.00 o 
   9   8   7       57.75       74.91     14.72 o 
  -9   9   7        3.94        1.09     17.57 o 
  -8   9   7       83.91       70.00     15.33 o 
  -7   9   7       65.51       54.86     14.06 o 
  -6   9   7      373.00      358.39     14.09 o 
  -5   9   7     1472.45     1511.87     19.51 o 
  -4   9   7       42.55       30.70     12.98 o 
  -3   9   7      164.21      191.58     15.54 o 
  -2   9   7      128.43      126.38     12.19 o 
  -1   9   7     1393.16     1372.32     18.09 o 
   0   9   7      254.11      241.90     13.85 o 
   1   9   7      433.17      413.60     13.21 o 
   2   9   7     2348.62     2271.82     25.33 o 
   3   9   7       55.70       58.48     14.09 o 
   4   9   7      124.02       94.27     13.52 o 
   5   9   7      706.57      705.81     16.55 o 
   6   9   7       75.85       76.50     14.69 o 
   7   9   7       27.60       41.58     14.54 o 
   8   9   7       10.43       15.07     14.59 o 
  -8  10   7        1.62       17.04     18.77 o 
  -7  10   7      126.01      101.09     15.18 o 
  -6  10   7       76.61       91.77     14.27 o 
  -5  10   7      259.74      264.78     16.16 o 
  -4  10   7      319.40      330.91     14.71 o 
  -3  10   7      193.71      172.41     13.87 o 
  -2  10   7        9.89       11.31     13.31 o 
  -1  10   7        5.88       25.90     12.74 o 
   0  10   7        0.00        8.81     13.55 o 
   1  10   7     1263.88     1197.65     17.41 o 
   2  10   7      187.75      186.10     13.61 o 
   3  10   7        9.52        3.18     13.11 o 
   4  10   7        1.63      -12.44     12.44 o 
   5  10   7       57.45       83.39     14.67 o 
   6  10   7      191.38      203.41     15.60 o 
   7  10   7       31.72       30.65     16.90 o 
   8  10   7        4.64       15.83     16.29 o 
  -7  11   7       51.62       68.43     17.37 o 
  -6  11   7      129.79      162.00     19.07 o 
  -5  11   7      126.43      146.44     16.65 o 
  -4  11   7      278.65      270.60     16.67 o 
  -3  11   7      137.86      151.86     15.49 o 
  -2  11   7      433.10      437.76     14.99 o 
  -1  11   7        0.02       16.58     15.09 o 
   0  11   7       65.92       55.49     15.52 o 
   1  11   7        5.15        1.54     14.32 o 
   2  11   7      107.36      124.52     13.60 o 
   3  11   7       10.06       55.82     14.16 o 
   4  11   7        1.26       23.14     13.87 o 
   5  11   7      241.12      248.49     16.49 o 
   6  11   7       21.76       61.54     18.41 o 
   7  11   7       18.08       47.08     17.64 o 
  -6  12   7       89.67       82.25     17.11 o 
  -5  12   7        9.62       39.58     21.09 o 
  -4  12   7      108.95       98.43     15.89 o 
  -3  12   7        0.46        5.42     18.05 o 
  -2  12   7       80.78       87.66     16.48 o 
  -1  12   7       88.30       86.33     15.66 o 
   0  12   7        0.79       -2.42     18.16 o 
   1  12   7        7.21       11.70     15.65 o 
   2  12   7      375.42      375.77     16.91 o 
   3  12   7        3.72        8.39     15.84 o 
   4  12   7      147.44      132.86     15.52 o 
   5  12   7        7.30       16.97     17.33 o 
  -4  13   7      206.36      210.28     16.25 o 
  -3  13   7        0.56       14.51     18.10 o 
  -2  13   7      100.38      105.66     18.02 o 
  -1  13   7        3.94       -0.25     18.57 o 
   0  13   7      146.01      167.71     19.78 o 
   1  13   7       67.57       71.31     16.69 o 
   2  13   7      167.80      180.81     18.38 o 
   3  13   7      176.00      185.23     18.43 o 
   4  13   7        4.49       25.43     19.11 o 
   0  14   7      139.22      171.11     26.44 o 
 -12   0   8       98.61      112.80     26.88 o 
 -10   0   8      119.63      189.92     54.33 o 
  -8   0   8     1494.90     1380.36     40.31 o 
  -6   0   8     1603.45     1535.53     55.55 o 
  -4   0   8     4907.55     5098.83     83.36 o 
  -2   0   8     2412.52     2296.34     49.93 o 
   0   0   8     7296.99     7136.82    307.93 o 
   2   0   8     3533.35     3735.45     50.01 o 
   4   0   8       10.22       28.96     16.52 o 
   6   0   8      293.85      315.20     16.97 o 
   8   0   8      378.96      387.32     18.43 o 
  10   0   8        0.72       17.66     17.59 o 
 -12   1   8       53.34       53.04     23.13 o 
 -11   1   8      106.99      149.15     16.28 o 
 -10   1   8        0.16        6.42     16.86 o 
  -9   1   8     2650.19     2656.61     33.84 o 
  -8   1   8      644.03      618.66     13.41 o 
  -7   1   8      721.80      677.92     17.15 o 
  -6   1   8        3.38        8.29      9.78 o 
  -5   1   8     4527.49     4712.10     42.37 o 
  -4   1   8       21.45       40.35     10.40 o 
  -3   1   8      428.11      498.17     11.78 o 
  -2   1   8     2634.33     2660.33     37.37 o 
  -1   1   8      141.04      138.01     12.98 o 
   0   1   8      108.93      113.36     12.68 o 
   1   1   8      537.01      495.49     15.95 o 
   2   1   8      282.30      242.26     12.50 o 
   3   1   8      989.78     1006.83     13.46 o 
   4   1   8     2468.37     2585.69     40.71 o 
   5   1   8       19.83       21.42     11.13 o 
   6   1   8       50.76       52.44     11.81 o 
   7   1   8       42.69       43.57     12.38 o 
   8   1   8       37.46       33.58     12.27 o 
   9   1   8        0.21        0.13     14.03 o 
  10   1   8      346.65      345.19     13.68 o 
  11   1   8        2.82       18.25     17.16 o 
 -12   2   8       66.80       76.90     16.73 o 
 -11   2   8       31.49       52.04     15.43 o 
 -10   2   8        0.70        7.17     14.85 o 
  -9   2   8      904.73      891.12     15.70 o 
  -8   2   8       64.17       67.57     12.18 o 
  -7   2   8       63.82       82.60     11.43 o 
  -6   2   8        5.90       21.81     11.74 o 
  -5   2   8       84.66       95.96     10.14 o 
  -4   2   8       62.61       89.05      9.35 o 
  -3   2   8      721.57      755.14     11.90 o 
  -2   2   8     3083.70     3067.17     36.64 o 
  -1   2   8     2763.97     2771.52     42.24 o 
   0   2   8       63.25       35.36     13.29 o 
   1   2   8      651.18      705.82     20.78 o 
   2   2   8     1252.19     1239.79     16.07 o 
   3   2   8     2021.26     2056.72     27.86 o 
   4   2   8      184.94      217.96     10.52 o 
   5   2   8        0.16        8.21     10.62 o 
   6   2   8      292.49      301.31     12.53 o 
   7   2   8      208.04      226.23     12.16 o 
   8   2   8        0.40       16.91     13.09 o 
   9   2   8      239.58      258.28     13.21 o 
  10   2   8        3.95       10.32     17.00 o 
  11   2   8       59.14       52.11     16.52 o 
 -12   3   8       53.49       59.91     17.18 o 
 -11   3   8        0.28        8.71     15.20 o 
 -10   3   8      321.82      326.39     15.69 o 
  -9   3   8      131.15      134.79     14.48 o 
  -8   3   8      561.23      572.61     13.63 o 
  -7   3   8     1121.86     1154.69     22.20 o 
  -6   3   8     1067.85     1031.35     14.05 o 
  -5   3   8      113.47      107.65     10.97 o 
  -4   3   8      137.56      122.67     10.24 o 
  -3   3   8     1618.46     1676.90     22.34 o 
  -2   3   8      758.36      746.12     12.82 o 
  -1   3   8     3478.86     3415.95     33.05 o 
   0   3   8      445.69      432.42     13.68 o 
   1   3   8     6157.58     6051.72     73.11 o 
   2   3   8      124.71      116.30     11.38 o 
   3   3   8      763.27      889.90     11.80 o 
   4   3   8       14.89       11.62     10.20 o 
   5   3   8      445.93      463.60     12.20 o 
   6   3   8       22.99       19.96     10.07 o 
   7   3   8      502.54      490.05     14.33 o 
   8   3   8       30.02       19.97     11.17 o 
   9   3   8      105.49      125.33     13.93 o 
  10   3   8      139.51      119.98     13.65 o 
  11   3   8      196.73      169.03     15.15 o 
 -11   4   8       54.31       53.30     15.73 o 
 -10   4   8       60.72       74.30     14.97 o 
  -9   4   8      574.76      531.98     15.59 o 
  -8   4   8      523.53      509.91     16.98 o 
  -7   4   8      542.61      516.15     15.43 o 
  -6   4   8       83.12       82.49     11.63 o 
  -5   4   8        3.10       10.88     11.22 o 
  -4   4   8      611.11      621.53     11.45 o 
  -3   4   8      126.23      138.54     11.48 o 
  -2   4   8     1191.05     1208.59     17.80 o 
  -1   4   8      634.20      581.32     13.34 o 
   0   4   8      884.27      836.69     14.97 o 
   1   4   8      648.95      640.03     14.52 o 
   2   4   8     2539.94     2609.31     55.91 o 
   3   4   8      920.56      840.17     12.05 o 
   4   4   8      204.60      199.53     11.19 o 
   5   4   8      910.30      938.70     14.34 o 
   6   4   8      742.71      674.23     13.23 o 
   7   4   8     1377.52     1370.58     19.92 o 
   8   4   8      390.75      397.23     18.23 o 
   9   4   8       19.21       39.82     15.08 o 
  10   4   8      138.94      149.21     18.31 o 
  11   4   8      237.52      207.44     17.63 o 
 -11   5   8      165.39      132.61     16.96 o 
 -10   5   8      690.28      651.26     16.15 o 
  -9   5   8      133.98      151.96     13.55 o 
  -8   5   8        3.91        6.15     12.79 o 
  -7   5   8      670.57      670.16     14.41 o 
  -6   5   8      905.34      886.58     14.99 o 
  -5   5   8       25.69       26.74     11.56 o 
  -4   5   8       30.34       49.10     10.24 o 
  -3   5   8     1015.48     1012.96     15.03 o 
  -2   5   8       14.55       19.67     12.47 o 
  -1   5   8      325.61      279.04     12.74 o 
   0   5   8     1257.70     1401.71     21.60 o 
   1   5   8     2879.47     2922.89     47.19 o 
   2   5   8      118.54      130.77     11.77 o 
   3   5   8      218.98      241.24     12.02 o 
   4   5   8     2393.08     2343.81     24.24 o 
   5   5   8       33.51       34.49     11.90 o 
   6   5   8      189.24      172.83     10.55 o 
   7   5   8       22.76       12.61     11.74 o 
   8   5   8      131.54      127.19     12.93 o 
   9   5   8      158.82      170.50     14.12 o 
  10   5   8       71.39       71.02     15.17 o 
 -11   6   8      120.62      126.81     15.49 o 
 -10   6   8       54.39       29.67     15.99 o 
  -9   6   8       51.16       66.06     13.83 o 
  -8   6   8       34.16       41.11     13.19 o 
  -7   6   8       33.12       49.90     13.03 o 
  -6   6   8       91.58       95.28     11.17 o 
  -5   6   8       68.07       67.26      9.85 o 
  -4   6   8       87.34       95.50     10.85 o 
  -3   6   8     2007.14     2076.07     44.59 o 
  -2   6   8       61.25       53.62     10.36 o 
  -1   6   8        1.64       10.34     12.52 o 
   0   6   8       75.28       95.10     13.92 o 
   1   6   8     1017.79     1132.65     18.98 o 
   2   6   8        0.05       14.24     11.46 o 
   3   6   8      454.67      474.84     13.72 o 
   4   6   8     2241.21     2223.44     18.68 o 
   5   6   8     1288.24     1224.49     18.95 o 
   6   6   8      461.89      409.37     12.39 o 
   7   6   8      275.14      275.66     15.62 o 
   8   6   8       85.52      103.90     13.16 o 
   9   6   8      103.52      134.66     17.62 o 
  10   6   8       21.93       13.61     17.90 o 
 -10   7   8       78.35       68.33     16.70 o 
  -9   7   8        7.75       28.28     13.58 o 
  -8   7   8      769.70      749.52     16.85 o 
  -7   7   8      729.35      736.02     14.44 o 
  -6   7   8      155.62      151.60     12.07 o 
  -5   7   8      286.48      291.93     12.14 o 
  -4   7   8      686.66      691.20     12.66 o 
  -3   7   8        2.89       13.02     12.08 o 
  -2   7   8      339.05      393.58     12.62 o 
  -1   7   8      629.19      623.61     15.00 o 
   0   7   8      556.33      556.25     13.93 o 
   1   7   8     1164.93     1136.14     16.69 o 
   2   7   8      186.03      171.94     13.10 o 
   3   7   8      122.60      123.28     13.30 o 
   4   7   8      451.12      472.38     13.54 o 
   5   7   8      233.43      229.37     13.48 o 
   6   7   8       51.00       72.29     11.45 o 
   7   7   8        8.19        7.97     14.13 o 
   8   7   8      116.43      117.59     14.09 o 
   9   7   8        5.23       12.23     18.10 o 
 -10   8   8       39.69       81.05     18.63 o 
  -9   8   8      322.50      285.70     16.64 o 
  -8   8   8       67.81       64.74     14.38 o 
  -7   8   8       31.79       44.05     11.89 o 
  -6   8   8      128.22      132.91     12.44 o 
  -5   8   8      270.76      264.45     13.67 o 
  -4   8   8      264.86      279.80     13.68 o 
  -3   8   8        9.93        2.19     11.48 o 
  -2   8   8      111.42       91.04     12.56 o 
  -1   8   8       58.43       58.05     14.28 o 
   0   8   8      863.04      834.77     14.03 o 
   1   8   8       92.94      116.34     11.70 o 
   2   8   8      272.12      241.91     13.19 o 
   3   8   8      354.97      358.49     12.03 o 
   4   8   8      251.49      228.37     12.48 o 
   5   8   8      168.24      162.49     13.51 o 
   6   8   8       28.71       43.52     11.80 o 
   7   8   8        0.12        9.47     13.94 o 
   8   8   8       20.62       19.07     13.95 o 
   9   8   8       61.91       76.80     15.29 o 
  -9   9   8      187.61      209.31     17.43 o 
  -8   9   8     1003.95      932.79     23.49 o 
  -7   9   8        4.08       33.68     13.48 o 
  -6   9   8       43.06       50.46     13.75 o 
  -5   9   8      804.44      800.24     16.88 o 
  -4   9   8       67.35       69.36     14.25 o 
  -3   9   8        4.22        2.11     13.99 o 
  -2   9   8      195.15      194.14     14.17 o 
  -1   9   8      235.47      242.63     15.42 o 
   0   9   8        0.01       17.52     13.52 o 
   1   9   8     1278.45     1196.63     18.48 o 
   2   9   8       15.57       20.36     12.09 o 
   3   9   8      530.23      527.50     14.58 o 
   4   9   8       31.53       35.74     12.09 o 
   5   9   8      691.57      672.88     15.65 o 
   6   9   8       34.42       26.89     13.82 o 
   7   9   8       30.87       43.82     16.90 o 
   8   9   8      302.96      293.80     13.93 o 
  -8  10   8        0.29        4.53     14.89 o 
  -7  10   8        0.01       -0.51     16.11 o 
  -6  10   8        2.91       12.20     15.53 o 
  -5  10   8      144.22      165.68     17.50 o 
  -4  10   8     1202.75     1116.01     23.65 o 
  -3  10   8      459.19      431.66     15.67 o 
  -2  10   8      744.92      701.77     19.17 o 
  -1  10   8       23.43       32.33     15.42 o 
   0  10   8       36.06       31.74     13.78 o 
   1  10   8        6.35       18.59     15.70 o 
   2  10   8        6.45        4.54     15.38 o 
   3  10   8        0.11       12.20     14.27 o 
   4  10   8        0.12       21.25     15.66 o 
   5  10   8       47.05       37.88     13.17 o 
   6  10   8       12.20       28.83     14.42 o 
   7  10   8       67.68       81.60     18.60 o 
  -7  11   8      100.78       94.74     18.90 o 
  -6  11   8      105.81      144.94     17.70 o 
  -5  11   8       21.58       -7.68     18.21 o 
  -4  11   8      514.12      521.64     17.76 o 
  -3  11   8        0.00       19.99     14.27 o 
  -2  11   8        5.32        8.12     13.03 o 
  -1  11   8      139.49      169.04     15.35 o 
   0  11   8        3.98       25.27     16.62 o 
   1  11   8      164.35      171.12     15.76 o 
   2  11   8       86.08       89.45     13.52 o 
   3  11   8       12.56       20.02     15.49 o 
   4  11   8       62.89       85.01     13.54 o 
   5  11   8       58.64       69.85     14.97 o 
   6  11   8        0.58       13.23     16.67 o 
  -6  12   8        1.97        5.14     18.47 o 
  -5  12   8        0.95       -4.10     16.42 o 
  -4  12   8       16.09       24.07     17.30 o 
  -3  12   8        2.79       -2.87     15.09 o 
  -2  12   8        9.97        2.16     16.19 o 
  -1  12   8       53.52       59.02     16.91 o 
   0  12   8       41.98       58.61     16.95 o 
   1  12   8       85.43       75.71     15.91 o 
   2  12   8       39.27       26.88     15.07 o 
   3  12   8        0.80        3.72     13.73 o 
   4  12   8      102.96      105.67     14.72 o 
   5  12   8        0.92        5.21     19.35 o 
  -4  13   8      121.71      106.61     20.32 o 
  -3  13   8        2.04       19.96     17.53 o 
  -2  13   8        5.97        9.41     18.45 o 
  -1  13   8      395.00      372.15     16.28 o 
   0  13   8      590.96      628.27     18.01 o 
   1  13   8        4.49       26.68     16.23 o 
   2  13   8      105.89      136.14     19.91 o 
   3  13   8       14.76       27.78     18.14 o 
 -11   0   9        0.40       13.47     27.61 o 
  -9   0   9      365.28      393.59     19.82 o 
  -7   0   9      153.81      117.25     15.68 o 
  -5   0   9      462.27      457.08     15.98 o 
  -3   0   9      321.05      265.73     14.53 o 
  -1   0   9     6525.67     6722.12    276.10 o 
   1   0   9     1288.76     1326.84     24.20 o 
   3   0   9     3314.22     3736.96     64.31 o 
   5   0   9        6.57       18.87     15.47 o 
   7   0   9       89.51       82.75     16.86 o 
   9   0   9      661.45      620.93     25.27 o 
  11   0   9      212.25      216.87     24.21 o 
 -12   1   9       69.39       62.07     17.86 o 
 -11   1   9       27.54       16.59     18.36 o 
 -10   1   9        7.00       27.88     15.31 o 
  -9   1   9      499.79      505.39     14.91 o 
  -8   1   9      907.02      876.98     14.51 o 
  -7   1   9      196.39      203.59     11.57 o 
  -6   1   9      264.62      305.33     11.12 o 
  -5   1   9     4139.48     4398.68     40.48 o 
  -4   1   9      379.01      440.47     10.48 o 
  -3   1   9     5008.22     5159.26     52.48 o 
  -2   1   9      970.79      900.51     14.45 o 
  -1   1   9        1.34        2.03     13.12 o 
   0   1   9     1057.71     1020.72     18.12 o 
   1   1   9     5462.68     5772.90     29.57 o 
   2   1   9     4494.11     4721.74     92.47 o 
   3   1   9        1.33        7.29      9.98 o 
   4   1   9      727.52      725.51     13.30 o 
   5   1   9     1234.56     1278.06     16.83 o 
   6   1   9        3.80       10.16     11.92 o 
   7   1   9      348.64      356.83     12.66 o 
   8   1   9        0.76       -2.32     11.63 o 
   9   1   9      224.80      186.62     13.34 o 
  10   1   9      305.11      310.63     17.11 o 
  11   1   9        3.65       31.58     17.26 o 
 -12   2   9        7.72       -4.63     18.02 o 
 -11   2   9      545.27      531.10     17.72 o 
 -10   2   9       12.94       61.90     14.90 o 
  -9   2   9       40.69       54.68     15.22 o 
  -8   2   9      456.30      428.05     13.74 o 
  -7   2   9       25.23       39.90     12.26 o 
  -6   2   9     1033.18      993.21     14.37 o 
  -5   2   9      536.00      581.95     12.67 o 
  -4   2   9        0.39       -0.14      9.26 o 
  -3   2   9      522.07      562.61     11.44 o 
  -2   2   9     1969.84     2051.42     30.72 o 
  -1   2   9      736.69      763.99     17.37 o 
   0   2   9     9527.11     9543.00    213.98 o 
   1   2   9      499.99      496.40     13.29 o 
   2   2   9       52.50       57.46     10.35 o 
   3   2   9     2060.67     2136.82     15.79 o 
   4   2   9        6.53       10.75     11.14 o 
   5   2   9     2163.42     2142.87     23.99 o 
   6   2   9      302.65      300.98     13.63 o 
   7   2   9      151.37      156.01     11.32 o 
   8   2   9      153.01      143.07     12.92 o 
   9   2   9        1.36       20.15     12.57 o 
  10   2   9       35.05       58.67     13.90 o 
  11   2   9       19.75       29.30     16.57 o 
 -12   3   9        0.04        2.97     16.70 o 
 -11   3   9      149.54      171.12     16.86 o 
 -10   3   9       10.18       40.27     16.55 o 
  -9   3   9        3.95       12.76     12.95 o 
  -8   3   9      985.79      923.87     28.47 o 
  -7   3   9     1290.30     1242.95     16.22 o 
  -6   3   9     1445.00     1401.02     19.44 o 
  -5   3   9       36.17       45.72      9.52 o 
  -4   3   9      180.58      216.45     10.37 o 
  -3   3   9      197.30      172.15     10.98 o 
  -2   3   9       44.66       49.61      9.92 o 
  -1   3   9      330.23      350.78     13.25 o 
   0   3   9     3071.50     2883.06     26.87 o 
   1   3   9     1681.52     1607.62     45.80 o 
   2   3   9       67.31       68.83     12.99 o 
   3   3   9      281.89      271.76     12.16 o 
   4   3   9      629.37      612.21     12.70 o 
   5   3   9     2263.71     2315.58     50.27 o 
   6   3   9      518.62      489.14     11.58 o 
   7   3   9      118.87      143.94     11.62 o 
   8   3   9      432.05      390.25     13.59 o 
   9   3   9       19.19       27.29     12.74 o 
  10   3   9        3.20       11.16     16.41 o 
  11   3   9       33.54       37.40     16.66 o 
 -11   4   9       73.38       81.26     16.55 o 
 -10   4   9       82.24      115.70     15.31 o 
  -9   4   9      280.27      267.35     15.96 o 
  -8   4   9      747.56      766.89     14.44 o 
  -7   4   9       52.04       46.39     11.85 o 
  -6   4   9      896.55      883.93     12.05 o 
  -5   4   9     1162.72     1190.45     13.31 o 
  -4   4   9     2836.76     2860.53     43.04 o 
  -3   4   9      388.90      410.23     12.54 o 
  -2   4   9       61.27       66.80     10.77 o 
  -1   4   9        4.64       23.19     11.78 o 
   0   4   9     6498.21     6448.43     85.18 o 
   1   4   9      534.18      535.38     13.91 o 
   2   4   9     2171.25     2346.17     25.79 o 
   3   4   9      138.79      142.37     11.57 o 
   4   4   9       21.41       26.19      9.45 o 
   5   4   9       15.95       18.77     12.96 o 
   6   4   9      128.62      125.24     13.78 o 
   7   4   9      107.82      103.94     12.43 o 
   8   4   9      104.24      105.77     12.99 o 
   9   4   9      706.46      677.33     17.92 o 
  10   4   9        0.09       11.13     15.17 o 
 -11   5   9        9.73       25.83     16.75 o 
 -10   5   9       51.25       59.91     14.75 o 
  -9   5   9      530.81      553.11     15.56 o 
  -8   5   9      706.28      649.30     16.50 o 
  -7   5   9      377.32      378.77     13.74 o 
  -6   5   9      319.88      345.30     11.79 o 
  -5   5   9      338.52      301.69     11.71 o 
  -4   5   9       98.56      108.53     12.64 o 
  -3   5   9      443.60      524.17     13.15 o 
  -2   5   9      409.04      381.45     11.50 o 
  -1   5   9      209.77      236.44     10.74 o 
   0   5   9       10.20       13.38     11.96 o 
   1   5   9      466.88      427.19     13.42 o 
   2   5   9      818.66      848.89     14.66 o 
   3   5   9     2481.65     2445.96     19.24 o 
   4   5   9       28.88       39.16     11.09 o 
   5   5   9       52.93       61.09     12.07 o 
   6   5   9     1735.14     1603.44     38.56 o 
   7   5   9     1330.16     1299.70     21.41 o 
   8   5   9       58.66       78.59     15.44 o 
   9   5   9       94.29       80.85     14.52 o 
  10   5   9        0.33       21.25     15.71 o 
 -11   6   9        2.08       27.72     16.23 o 
 -10   6   9      113.35      137.80     17.42 o 
  -9   6   9      151.40      145.11     14.07 o 
  -8   6   9      615.02      640.74     15.46 o 
  -7   6   9      133.37      125.07     13.11 o 
  -6   6   9      905.74      835.41     13.90 o 
  -5   6   9      245.41      245.93     13.49 o 
  -4   6   9      432.40      422.44     13.28 o 
  -3   6   9      293.05      275.02     12.52 o 
  -2   6   9      104.13      101.89     11.90 o 
  -1   6   9        5.27       14.91     10.95 o 
   0   6   9       72.69       51.98     10.14 o 
   1   6   9      493.81      501.63     14.02 o 
   2   6   9      209.55      213.17     12.06 o 
   3   6   9      468.97      487.93     17.15 o 
   4   6   9      448.18      475.72     13.33 o 
   5   6   9      155.19      135.11     12.72 o 
   6   6   9     1434.18     1320.68     19.43 o 
   7   6   9        6.06       25.03     14.05 o 
   8   6   9        0.02       16.28     12.42 o 
   9   6   9      224.30      212.26     16.71 o 
  10   6   9       34.48       38.80     14.35 o 
 -10   7   9      542.79      614.56     19.77 o 
  -9   7   9        3.18       -9.61     16.37 o 
  -8   7   9      198.08      215.52     15.74 o 
  -7   7   9       66.88       62.26     12.08 o 
  -6   7   9       21.79       22.78     10.90 o 
  -5   7   9       74.52       87.87     11.42 o 
  -4   7   9        4.47       12.83     13.40 o 
  -3   7   9      787.32      797.89     14.54 o 
  -2   7   9       11.39       15.33     10.18 o 
  -1   7   9       26.49       29.63     11.85 o 
   0   7   9      236.52      242.35     14.62 o 
   1   7   9     1484.50     1395.85     26.04 o 
   2   7   9      883.16      966.82     15.36 o 
   3   7   9     1139.79     1145.76     22.72 o 
   4   7   9      945.25      949.96     12.40 o 
   5   7   9     1611.31     1567.38     33.63 o 
   6   7   9      123.66      128.85     12.18 o 
   7   7   9        8.11        5.23     14.23 o 
   8   7   9       38.32       60.69     15.33 o 
   9   7   9       66.87       76.04     15.94 o 
 -10   8   9       18.08       41.30     18.78 o 
  -9   8   9        0.40       31.24     15.86 o 
  -8   8   9      134.33      161.74     14.46 o 
  -7   8   9       80.37       78.22     13.31 o 
  -6   8   9        3.98        2.70     13.08 o 
  -5   8   9      241.93      264.90     13.64 o 
  -4   8   9      134.57      147.41     14.75 o 
  -3   8   9      932.79      940.03     26.15 o 
  -2   8   9      252.93      240.20     11.93 o 
  -1   8   9       16.95       24.80     12.42 o 
   0   8   9        0.89       -0.75     11.52 o 
   1   8   9      510.51      510.96     12.97 o 
   2   8   9     1937.37     1866.88     45.15 o 
   3   8   9       39.08       47.15     12.76 o 
   4   8   9      307.92      307.26     14.79 o 
   5   8   9      150.73      154.36     14.81 o 
   6   8   9       11.99       11.64     15.64 o 
   7   8   9       94.21      115.87     14.15 o 
   8   8   9       30.59       24.55     16.14 o 
   9   8   9        3.57       39.72     19.57 o 
  -9   9   9        0.35       18.68     16.29 o 
  -8   9   9       25.78       49.09     14.82 o 
  -7   9   9       61.53       47.66     15.59 o 
  -6   9   9      129.33      132.75     14.02 o 
  -5   9   9      187.42      202.85     14.71 o 
  -4   9   9       90.87      110.99     14.59 o 
  -3   9   9        1.76       -0.99     14.03 o 
  -2   9   9      669.32      622.87     16.52 o 
  -1   9   9        1.47       -1.57     12.72 o 
   0   9   9        8.97       28.26     12.68 o 
   1   9   9      427.67      441.78     16.90 o 
   2   9   9       50.65       58.38     13.00 o 
   3   9   9      194.92      184.68     12.53 o 
   4   9   9      964.55      915.82     19.72 o 
   5   9   9      315.42      354.39     13.82 o 
   6   9   9      123.36      100.51     14.09 o 
   7   9   9       72.65      103.08     17.31 o 
   8   9   9        1.87       21.51     16.86 o 
  -8  10   9       39.20       66.55     16.76 o 
  -7  10   9        9.30       25.54     14.31 o 
  -6  10   9       54.90       60.22     16.46 o 
  -5  10   9        6.91       -3.49     15.78 o 
  -4  10   9      415.02      409.17     17.40 o 
  -3  10   9       16.46       11.77     14.73 o 
  -2  10   9      182.83      188.70     13.04 o 
  -1  10   9      261.02      260.11     13.88 o 
   0  10   9      170.89      155.53     14.16 o 
   1  10   9      130.54      144.40     14.64 o 
   2  10   9      649.04      628.23     16.43 o 
   3  10   9       90.74       78.83     14.42 o 
   4  10   9       78.63       81.97     14.45 o 
   5  10   9        1.50        9.05     16.28 o 
   6  10   9       94.14       99.70     17.10 o 
   7  10   9       24.48       43.65     20.70 o 
  -7  11   9       14.88       14.36     19.51 o 
  -6  11   9       61.56       62.96     16.05 o 
  -5  11   9       95.96      130.44     18.11 o 
  -4  11   9      252.70      266.45     14.68 o 
  -3  11   9       55.19       65.11     14.58 o 
  -2  11   9      203.45      240.77     14.87 o 
  -1  11   9      154.86      160.61     13.65 o 
   0  11   9      576.94      522.26     16.26 o 
   1  11   9       57.68       71.87     14.02 o 
   2  11   9       15.15       45.87     14.57 o 
   3  11   9       13.14       -3.51     13.25 o 
   4  11   9      206.33      216.04     16.32 o 
   5  11   9      481.94      462.28     20.03 o 
   6  11   9       15.10       18.59     16.93 o 
  -6  12   9        1.16       30.28     18.86 o 
  -5  12   9        0.01      -16.66     16.66 o 
  -4  12   9      140.78      128.42     17.41 o 
  -3  12   9      108.79       86.92     14.84 o 
  -2  12   9      329.80      320.56     16.14 o 
  -1  12   9       23.38       24.38     18.09 o 
   0  12   9        4.43       16.04     13.36 o 
   1  12   9        3.88       12.01     16.26 o 
   2  12   9      379.26      365.72     15.65 o 
   3  12   9        0.00        4.80     14.46 o 
   4  12   9       41.79       55.95     16.93 o 
   5  12   9       43.07       55.92     16.25 o 
  -4  13   9       15.55       41.10     18.20 o 
  -3  13   9       30.34       59.72     17.45 o 
  -2  13   9       10.82        1.72     17.86 o 
  -1  13   9      118.29      141.29     16.78 o 
   0  13   9        0.24       22.95     20.43 o 
   1  13   9        4.34       11.55     16.29 o 
   2  13   9        7.90        4.40     16.37 o 
   3  13   9       42.05       78.85     22.13 o 
 -12   0  10       53.44       48.63     23.09 o 
 -10   0  10      183.23      204.89     29.03 o 
  -8   0  10      325.14      341.95     15.63 o 
  -6   0  10        0.09       -2.67     15.55 o 
  -4   0  10     9339.71    10363.14    143.70 o 
  -2   0  10       73.57       68.55     14.50 o 
   0   0  10       41.44       39.83     16.79 o 
   2   0  10        6.76       28.19     15.87 o 
   4   0  10     1795.47     1936.21     30.14 o 
   6   0  10      295.38      321.34     15.45 o 
   8   0  10      656.32      687.59     26.04 o 
  10   0  10        0.14       42.61     22.79 o 
 -12   1  10        4.66       21.50     25.00 o 
 -11   1  10       58.38       81.66     18.14 o 
 -10   1  10        4.27       50.53     15.24 o 
  -9   1  10      108.54      129.37     17.92 o 
  -8   1  10      347.06      367.23     13.11 o 
  -7   1  10      161.48      168.37     11.79 o 
  -6   1  10      232.02      262.44     11.62 o 
  -5   1  10     1257.69     1321.59     20.87 o 
  -4   1  10     1519.08     1607.00     14.39 o 
  -3   1  10       34.46       44.17     10.48 o 
  -2   1  10       52.10       48.94     11.10 o 
  -1   1  10      469.64      455.56     13.81 o 
   0   1  10     2004.42     2190.05     22.86 o 
   1   1  10        0.78       13.14     11.48 o 
   2   1  10      170.42      143.79     12.21 o 
   3   1  10       18.38       26.17     10.32 o 
   4   1  10       21.42       16.50     10.31 o 
   5   1  10       76.28       77.55     14.13 o 
   6   1  10       40.48       48.89     10.30 o 
   7   1  10       41.51       32.91     11.30 o 
   8   1  10      167.72      173.56     13.87 o 
   9   1  10      143.77      188.10     15.93 o 
  10   1  10      120.74      129.66     15.88 o 
  11   1  10        5.98       24.63     16.93 o 
 -12   2  10        2.83       -8.40     17.45 o 
 -11   2  10       20.22       28.26     16.63 o 
 -10   2  10        4.89       -0.18     16.24 o 
  -9   2  10      218.91      242.91     13.72 o 
  -8   2  10      106.18      109.19     14.32 o 
  -7   2  10     2316.51     2265.38     29.25 o 
  -6   2  10      127.57      114.34     10.20 o 
  -5   2  10      603.18      647.99     11.06 o 
  -4   2  10      594.32      704.92     12.44 o 
  -3   2  10     4071.40     4135.75     64.29 o 
  -2   2  10      758.45      742.09     12.89 o 
  -1   2  10      433.78      476.90     13.78 o 
   0   2  10     1097.40     1078.54     18.64 o 
   1   2  10      965.77     1014.17     15.11 o 
   2   2  10      283.01      311.01     13.85 o 
   3   2  10        2.14        5.94      9.65 o 
   4   2  10      775.68      791.75     11.69 o 
   5   2  10      310.60      304.82     12.62 o 
   6   2  10        7.86       -1.32     11.39 o 
   7   2  10       56.88       56.81     11.30 o 
   8   2  10      255.76      251.45     13.19 o 
   9   2  10        9.13        5.77     14.97 o 
  10   2  10       45.55       81.29     17.30 o 
  11   2  10       32.18       32.64     18.17 o 
 -12   3  10       98.88      107.01     18.88 o 
 -11   3  10       24.77       33.32     16.66 o 
 -10   3  10      338.62      372.95     17.03 o 
  -9   3  10      366.30      383.10     15.15 o 
  -8   3  10      900.33      854.44     21.09 o 
  -7   3  10      443.60      450.85     13.02 o 
  -6   3  10       40.20       48.64     10.95 o 
  -5   3  10       27.61       33.43     10.56 o 
  -4   3  10      263.09      264.10      9.97 o 
  -3   3  10       41.60       54.25     10.51 o 
  -2   3  10      765.88      782.25     14.27 o 
  -1   3  10     1765.43     1838.55     19.46 o 
   0   3  10     1807.13     1937.00     31.50 o 
   1   3  10     1031.65     1017.94     15.31 o 
   2   3  10     5857.36     6082.78    140.41 o 
   3   3  10     5821.20     5883.03     94.67 o 
   4   3  10      197.98      216.70     10.63 o 
   5   3  10     1258.96     1191.49     20.71 o 
   6   3  10      335.90      361.32     12.60 o 
   7   3  10       73.92       84.32     16.38 o 
   8   3  10      307.54      287.20     13.07 o 
   9   3  10       24.67       28.36     13.84 o 
  10   3  10       47.22       66.67     16.18 o 
 -11   4  10       14.08       34.71     15.53 o 
 -10   4  10      206.53      220.84     14.88 o 
  -9   4  10       96.37       77.05     14.64 o 
  -8   4  10      136.59      124.38     13.56 o 
  -7   4  10       36.73       37.92     12.52 o 
  -6   4  10      672.54      677.01     13.10 o 
  -5   4  10      171.98      212.40      9.94 o 
  -4   4  10      388.83      429.33     12.62 o 
  -3   4  10        9.22       11.31     11.08 o 
  -2   4  10     2644.99     2733.25     34.21 o 
  -1   4  10      926.98      918.42     20.30 o 
   0   4  10     1271.13     1239.32     17.42 o 
   1   4  10     1138.11     1070.56     15.40 o 
   2   4  10     1428.96     1300.08     16.57 o 
   3   4  10      191.43      191.97     12.71 o 
   4   4  10      238.74      230.43     11.53 o 
   5   4  10      629.22      638.20     14.86 o 
   6   4  10        4.01       -4.51     11.20 o 
   7   4  10        0.00        5.93     14.27 o 
   8   4  10        0.46       22.12     14.08 o 
   9   4  10        0.64       10.75     17.78 o 
  10   4  10      149.86      160.73     16.71 o 
 -11   5  10        2.49       20.84     16.98 o 
 -10   5  10      182.01      195.41     15.13 o 
  -9   5  10      697.81      681.53     16.12 o 
  -8   5  10        0.04       11.13     17.24 o 
  -7   5  10      172.18      198.40     14.22 o 
  -6   5  10      327.56      284.57     11.62 o 
  -5   5  10      110.82      115.77     11.23 o 
  -4   5  10      324.71      316.58     11.91 o 
  -3   5  10      846.23      865.61     15.02 o 
  -2   5  10       30.71       19.52     10.55 o 
  -1   5  10      247.99      221.92     13.02 o 
   0   5  10       28.38       34.52     14.66 o 
   1   5  10      469.38      370.60     12.44 o 
   2   5  10      322.55      384.90     13.39 o 
   3   5  10      262.17      272.37     12.44 o 
   4   5  10        0.16       -7.91     11.97 o 
   5   5  10        3.44       22.58     11.39 o 
   6   5  10      180.81      186.80     12.41 o 
   7   5  10      665.61      607.37     16.23 o 
   8   5  10        7.30        4.56     13.54 o 
   9   5  10       14.08       32.77     14.43 o 
  10   5  10      181.59      181.87     17.08 o 
 -11   6  10       31.99       35.73     15.43 o 
 -10   6  10        6.12       10.80     15.98 o 
  -9   6  10       38.70       38.06     14.12 o 
  -8   6  10      190.74      201.53     13.79 o 
  -7   6  10      929.59      872.67     13.94 o 
  -6   6  10        1.83       19.81     10.65 o 
  -5   6  10       38.71       54.35     12.05 o 
  -4   6  10       17.75       24.15     12.86 o 
  -3   6  10       73.04       79.90     11.30 o 
  -2   6  10        2.04        4.55     10.41 o 
  -1   6  10      293.96      309.09     13.30 o 
   0   6  10     1021.64     1042.17     15.06 o 
   1   6  10        0.01        8.02     11.49 o 
   2   6  10      158.65      161.04     13.00 o 
   3   6  10      494.40      508.24     13.15 o 
   4   6  10        0.23        1.21     10.11 o 
   5   6  10      276.27      267.04     12.44 o 
   6   6  10       80.97       99.80     12.66 o 
   7   6  10       12.63       26.01     15.09 o 
   8   6  10      102.98      117.23     16.19 o 
   9   6  10       37.40       54.77     19.69 o 
  10   6  10       19.81       43.68     46.52 o 
 -10   7  10       35.36       35.97     15.64 o 
  -9   7  10        0.82        0.88     16.77 o 
  -8   7  10      192.62      187.98     14.04 o 
  -7   7  10      177.57      177.72     12.39 o 
  -6   7  10      166.78      164.64     12.00 o 
  -5   7  10        0.14       13.81     13.74 o 
  -4   7  10       45.43       44.70     13.61 o 
  -3   7  10     1600.13     1600.61     26.61 o 
  -2   7  10      171.15      174.38     11.42 o 
  -1   7  10      300.03      301.20     12.44 o 
   0   7  10      216.79      189.37     14.82 o 
   1   7  10       65.77       55.04     13.19 o 
   2   7  10      636.44      635.39     16.76 o 
   3   7  10       24.63       39.65     13.41 o 
   4   7  10      668.86      673.25     14.89 o 
   5   7  10      216.23      213.24     14.72 o 
   6   7  10       28.58       45.30     13.90 o 
   7   7  10      173.25      154.19     14.82 o 
   8   7  10      372.75      368.07     16.17 o 
   9   7  10       78.15       87.98     20.05 o 
 -10   8  10      243.55      279.65     19.52 o 
  -9   8  10       12.83       30.20     16.20 o 
  -8   8  10       72.83       84.72     15.89 o 
  -7   8  10      300.32      283.84     14.45 o 
  -6   8  10        0.29       18.28     13.87 o 
  -5   8  10      903.62      828.50     21.32 o 
  -4   8  10      158.22      156.06     13.55 o 
  -3   8  10      235.73      238.55     12.75 o 
  -2   8  10      290.76      272.57     13.24 o 
  -1   8  10       26.29       36.05     10.97 o 
   0   8  10      178.46      163.80     13.00 o 
   1   8  10      146.94      166.39     12.51 o 
   2   8  10      639.25      579.32     21.95 o 
   3   8  10      556.73      499.12     15.78 o 
   4   8  10      207.11      177.85     11.45 o 
   5   8  10        8.55       10.51     13.75 o 
   6   8  10       38.15       59.55     13.41 o 
   7   8  10      377.25      390.66     15.14 o 
   8   8  10       92.46       73.80     16.39 o 
  -9   9  10      125.71      135.97     19.30 o 
  -8   9  10      253.88      222.12     17.04 o 
  -7   9  10      449.33      428.98     15.78 o 
  -6   9  10      106.78      115.07     15.83 o 
  -5   9  10        4.09        0.34     14.57 o 
  -4   9  10      407.57      430.33     14.46 o 
  -3   9  10       11.54       18.30     15.43 o 
  -2   9  10        4.92       -2.02     15.44 o 
  -1   9  10      207.19      204.26     13.51 o 
   0   9  10      308.34      292.83     13.75 o 
   1   9  10      255.80      263.14     14.76 o 
   2   9  10      161.70      157.28     14.30 o 
   3   9  10       25.23       30.23     12.68 o 
   4   9  10       78.35       83.73     14.91 o 
   5   9  10        4.24       17.23     15.36 o 
   6   9  10       50.28       63.47     17.23 o 
   7   9  10        0.89       20.84     15.86 o 
   8   9  10       95.36       98.11     15.06 o 
  -8  10  10       18.77       -3.47     17.96 o 
  -7  10  10       95.00       98.40     18.45 o 
  -6  10  10      280.41      256.29     16.12 o 
  -5  10  10       50.31       46.80     15.77 o 
  -4  10  10      338.99      325.62     16.01 o 
  -3  10  10        0.09       23.92     16.40 o 
  -2  10  10       11.98       22.32     13.49 o 
  -1  10  10      228.11      201.56     13.96 o 
   0  10  10      143.45      171.97     14.13 o 
   1  10  10       82.81       82.15     14.35 o 
   2  10  10       47.38       37.60     15.43 o 
   3  10  10        9.97       17.89     14.29 o 
   4  10  10       10.47       20.47     13.60 o 
   5  10  10       31.09       38.02     15.44 o 
   6  10  10       42.29       26.72     15.19 o 
   7  10  10      292.92      293.01     21.05 o 
  -7  11  10        0.01        4.83     22.23 o 
  -6  11  10      316.05      357.01     18.16 o 
  -5  11  10       15.61       43.05     16.70 o 
  -4  11  10      154.07      172.76     16.62 o 
  -3  11  10      789.24      811.01     18.69 o 
  -2  11  10      103.25       94.81     17.17 o 
  -1  11  10      178.01      202.24     17.17 o 
   0  11  10      428.64      386.44     16.77 o 
   1  11  10        1.71        7.13     15.58 o 
   2  11  10       74.51       95.16     14.42 o 
   3  11  10      118.83      109.61     13.70 o 
   4  11  10      305.79      361.49     17.98 o 
   5  11  10       32.56       19.85     16.68 o 
   6  11  10        0.00       31.25     16.02 o 
  -6  12  10       18.42       29.72     17.48 o 
  -5  12  10      105.37      107.82     18.26 o 
  -4  12  10       12.83       25.96     15.77 o 
  -3  12  10      158.43      156.53     17.25 o 
  -2  12  10       80.03       68.14     18.46 o 
  -1  12  10        0.35       -3.48     17.32 o 
   0  12  10        0.01       -4.16     17.00 o 
   1  12  10       28.40       25.53     15.74 o 
   2  12  10       75.78      105.92     15.65 o 
   3  12  10        0.94        9.33     14.72 o 
   4  12  10       41.08       50.98     15.88 o 
   5  12  10      259.22      271.87     37.31 o 
  -4  13  10      174.90      182.78     20.67 o 
  -3  13  10       13.66       34.55     18.05 o 
  -2  13  10        0.04       40.12     19.52 o 
  -1  13  10       57.81       77.72     16.10 o 
   0  13  10      171.02      169.34     21.11 o 
   1  13  10        0.30        1.69     19.13 o 
   2  13  10       31.03       53.68     21.05 o 
   3  13  10       89.66       51.12     58.24 o 
 -11   0  11      443.91      484.23     25.91 o 
  -9   0  11     1149.47     1124.37     26.04 o 
  -7   0  11     1516.92     1529.91     49.55 o 
  -5   0  11      955.22      968.35     17.55 o 
  -3   0  11     1637.91     1897.67     58.26 o 
  -1   0  11     1361.41     1432.88     24.60 o 
   1   0  11      180.10      145.99     17.76 o 
   3   0  11      689.55      683.06     17.27 o 
   5   0  11        3.03        6.56     17.86 o 
   7   0  11      350.96      327.73     18.77 o 
   9   0  11        6.11       49.27     22.26 o 
  11   0  11       46.75       94.86     47.78 o 
 -12   1  11        0.19      -10.54     25.24 o 
 -11   1  11        5.32        6.83     17.31 o 
 -10   1  11       21.80       51.54     15.50 o 
  -9   1  11        6.14       10.43     12.39 o 
  -8   1  11      747.83      740.05     13.52 o 
  -7   1  11       27.38       27.39     11.34 o 
  -6   1  11      286.92      298.40     10.26 o 
  -5   1  11      114.75      118.20     10.44 o 
  -4   1  11     6436.45     6938.34    101.34 o 
  -3   1  11     4145.88     4490.27     68.70 o 
  -2   1  11        0.82       -1.11     10.15 o 
  -1   1  11        3.67        8.98     11.42 o 
   0   1  11     2013.92     1981.64     22.45 o 
   1   1  11      163.32      161.62     13.73 o 
   2   1  11      773.00      801.32     18.04 o 
   3   1  11       90.33       86.89     10.58 o 
   4   1  11      229.47      236.05     10.07 o 
   5   1  11       62.97       67.43     13.03 o 
   6   1  11     1329.99     1350.71     25.14 o 
   7   1  11       80.97      101.51     14.19 o 
   8   1  11     1526.20     1520.05     16.36 o 
   9   1  11        2.16       24.76     13.64 o 
  10   1  11        7.28       10.78     14.33 o 
 -12   2  11       39.06       45.42     16.82 o 
 -11   2  11       34.59       36.18     14.50 o 
 -10   2  11      316.23      299.76     14.07 o 
  -9   2  11        0.00        8.53     13.90 o 
  -8   2  11      949.27      913.06     16.65 o 
  -7   2  11      104.63      113.38     11.53 o 
  -6   2  11      234.34      224.13     11.52 o 
  -5   2  11      661.73      626.19     12.03 o 
  -4   2  11     1276.86     1212.77     20.76 o 
  -3   2  11     2925.04     3015.69     34.12 o 
  -2   2  11     1008.04     1026.19     16.23 o 
  -1   2  11      176.79      208.88     15.05 o 
   0   2  11      974.59     1021.97     17.52 o 
   1   2  11     3766.14     3898.35     84.31 o 
   2   2  11      442.60      480.11     14.81 o 
   3   2  11      428.76      437.93     11.44 o 
   4   2  11     1111.63     1185.30     22.76 o 
   5   2  11       80.12       83.33     10.04 o 
   6   2  11      282.50      297.82     13.10 o 
   7   2  11      144.40      139.16     13.30 o 
   8   2  11      333.99      347.31     15.77 o 
   9   2  11      254.85      251.62     16.60 o 
  10   2  11      163.71      200.07     17.82 o 
 -11   3  11      144.63      115.45     16.70 o 
 -10   3  11        7.83       21.92     15.01 o 
  -9   3  11       14.53       35.55     14.36 o 
  -8   3  11      266.21      275.86     15.87 o 
  -7   3  11       75.15       68.92     11.58 o 
  -6   3  11      350.72      351.82     11.57 o 
  -5   3  11      130.30      124.69     11.57 o 
  -4   3  11     1785.45     1807.49     31.21 o 
  -3   3  11        0.92        4.79     10.95 o 
  -2   3  11      127.56      111.83      9.96 o 
  -1   3  11      424.58      432.80     14.66 o 
   0   3  11       70.66       85.21     13.83 o 
   1   3  11    15594.11    16878.37    414.27 o 
   2   3  11        3.49       -4.67     11.05 o 
   3   3  11      314.77      351.36     12.16 o 
   4   3  11      269.90      308.48     10.46 o 
   5   3  11      257.67      299.51     12.70 o 
   6   3  11        0.68        9.05     11.59 o 
   7   3  11       39.06       31.85     14.51 o 
   8   3  11        0.62        6.53     14.10 o 
   9   3  11      117.40      117.77     15.46 o 
  10   3  11       83.32       94.03     16.72 o 
 -11   4  11      240.49      246.68     16.68 o 
 -10   4  11       41.83       45.51     16.52 o 
  -9   4  11      717.62      690.59     24.50 o 
  -8   4  11      353.84      344.80     14.07 o 
  -7   4  11       16.80       13.71     12.59 o 
  -6   4  11        0.66        1.92     11.27 o 
  -5   4  11      406.22      397.53     10.77 o 
  -4   4  11       81.85       64.84     11.01 o 
  -3   4  11      317.64      307.76     12.16 o 
  -2   4  11      375.35      406.46     11.98 o 
  -1   4  11     2236.58     2265.27     19.34 o 
   0   4  11     3296.95     3358.07     40.19 o 
   1   4  11      599.00      622.56     19.27 o 
   2   4  11     2538.47     2564.78     20.78 o 
   3   4  11        0.01       -0.64     12.35 o 
   4   4  11      398.05      392.31     13.80 o 
   5   4  11      168.17      179.18     11.87 o 
   6   4  11      562.81      487.25     14.90 o 
   7   4  11       40.01       39.61     11.77 o 
   8   4  11       20.65       35.16     15.41 o 
   9   4  11      136.00      152.90     15.55 o 
  10   4  11        0.11       17.65     16.86 o 
 -11   5  11      102.19      109.95     17.30 o 
 -10   5  11       64.60       76.26     15.88 o 
  -9   5  11      699.63      725.54     22.58 o 
  -8   5  11      422.76      451.58     13.23 o 
  -7   5  11     1408.77     1404.11     15.74 o 
  -6   5  11     1832.39     1798.93     27.89 o 
  -5   5  11      102.52      125.91     12.07 o 
  -4   5  11      205.79      204.62     12.20 o 
  -3   5  11      159.93      146.38     10.99 o 
  -2   5  11       85.96       55.52     12.52 o 
  -1   5  11        4.25       10.06     12.16 o 
   0   5  11       45.63       32.95     14.93 o 
   1   5  11      442.29      450.53     13.45 o 
   2   5  11     1303.73     1353.67     17.06 o 
   3   5  11      193.05      177.71     10.77 o 
   4   5  11     1321.07     1206.74     14.58 o 
   5   5  11      465.15      459.64     12.76 o 
   6   5  11      108.61      123.30     14.41 o 
   7   5  11      124.57      140.82     12.98 o 
   8   5  11       33.92       50.31     15.86 o 
   9   5  11       25.71       46.03     17.03 o 
  10   5  11        2.68       -1.73     16.44 o 
 -11   6  11       30.60       46.00     17.73 o 
 -10   6  11       59.54       52.46     17.59 o 
  -9   6  11      107.15      110.22     16.48 o 
  -8   6  11        6.68       24.34     13.33 o 
  -7   6  11       11.01       13.89     12.05 o 
  -6   6  11      730.70      697.02     14.07 o 
  -5   6  11     1669.75     1635.55     20.31 o 
  -4   6  11      352.82      356.63     13.04 o 
  -3   6  11      457.86      443.04     13.28 o 
  -2   6  11     1458.79     1504.27     21.69 o 
  -1   6  11     2141.25     2056.20     26.20 o 
   0   6  11      221.01      210.34     12.05 o 
   1   6  11      232.63      218.69     12.33 o 
   2   6  11      159.65      178.01     14.51 o 
   3   6  11     1912.72     1889.84     30.66 o 
   4   6  11       66.53       63.28     11.51 o 
   5   6  11      235.34      268.52     14.29 o 
   6   6  11       49.93       65.87     14.62 o 
   7   6  11      148.88      141.91     13.52 o 
   8   6  11        8.69       -7.56     14.00 o 
   9   6  11       23.77       63.94     17.26 o 
 -10   7  11        2.08       -0.89     18.04 o 
  -9   7  11        0.58      -13.91     17.06 o 
  -8   7  11       79.28       86.15     16.01 o 
  -7   7  11       24.71       32.26     13.68 o 
  -6   7  11      158.18      159.82     12.07 o 
  -5   7  11       28.28       14.72     13.95 o 
  -4   7  11        3.05       -3.59     12.49 o 
  -3   7  11      500.66      510.62     13.09 o 
  -2   7  11       50.60       49.44     12.53 o 
  -1   7  11      146.82      170.39     11.45 o 
   0   7  11       71.42       62.27     13.32 o 
   1   7  11      160.48      155.55     13.20 o 
   2   7  11     1071.62     1071.39     16.08 o 
   3   7  11        6.15       16.52     12.34 o 
   4   7  11      299.54      290.04     13.28 o 
   5   7  11      135.79      157.59     11.61 o 
   6   7  11      118.20      152.75     14.41 o 
   7   7  11      113.16      103.61     13.93 o 
   8   7  11        6.54       30.72     18.49 o 
   9   7  11      138.66      141.84     17.76 o 
 -10   8  11        0.95       -4.89     23.18 o 
  -9   8  11      282.81      294.06     16.87 o 
  -8   8  11      376.27      357.79     16.95 o 
  -7   8  11        0.00       27.57     13.03 o 
  -6   8  11     1517.09     1486.79     37.56 o 
  -5   8  11     2145.18     2052.48     31.08 o 
  -4   8  11        2.47        2.11     14.11 o 
  -3   8  11      888.50      861.15     14.31 o 
  -2   8  11        0.29        2.87     11.87 o 
  -1   8  11       81.73       87.09     11.77 o 
   0   8  11       26.15       41.78     13.74 o 
   1   8  11      240.53      222.56     13.82 o 
   2   8  11       57.47       68.36     13.73 o 
   3   8  11        9.67       -0.76     12.08 o 
   4   8  11        0.17        7.66     12.38 o 
   5   8  11      111.89       87.88     12.57 o 
   6   8  11       21.72       50.30     13.68 o 
   7   8  11       59.80       34.66     16.76 o 
   8   8  11      208.23      226.45     17.38 o 
  -9   9  11        0.03        1.72     18.67 o 
  -8   9  11       80.93       68.12     16.70 o 
  -7   9  11      200.80      218.78     15.39 o 
  -6   9  11      525.60      533.03     19.11 o 
  -5   9  11      115.32      134.56     13.75 o 
  -4   9  11       81.64       80.92     15.56 o 
  -3   9  11       53.91       57.19     12.55 o 
  -2   9  11       32.22       32.35     13.05 o 
  -1   9  11       97.26       90.99     14.24 o 
   0   9  11       37.88       33.54     13.66 o 
   1   9  11       41.89       40.63     14.69 o 
   2   9  11      706.80      697.35     21.58 o 
   3   9  11        0.57       20.61     13.37 o 
   4   9  11      118.74      103.92     12.48 o 
   5   9  11      622.62      597.06     24.72 o 
   6   9  11       37.19       50.16     15.24 o 
   7   9  11       10.90       53.78     16.27 o 
   8   9  11       28.30       28.54     16.35 o 
  -8  10  11       62.37       75.22     17.02 o 
  -7  10  11       88.75      111.53     18.23 o 
  -6  10  11      633.36      640.41     18.07 o 
  -5  10  11        4.91        8.92     17.45 o 
  -4  10  11       66.09       90.72     15.56 o 
  -3  10  11      252.01      230.73     14.63 o 
  -2  10  11      380.07      416.16     16.92 o 
  -1  10  11      112.83      128.97     14.81 o 
   0  10  11      124.86      105.79     15.02 o 
   1  10  11        4.88       18.46     14.42 o 
   2  10  11       41.49       42.30     15.30 o 
   3  10  11        9.73        5.66     12.25 o 
   4  10  11       30.23       33.24     14.87 o 
   5  10  11        0.02        7.13     16.46 o 
   6  10  11      104.29      146.16     19.67 o 
   7  10  11        0.82        0.29     17.12 o 
  -7  11  11      228.93      252.84     21.59 o 
  -6  11  11       61.25       61.60     20.23 o 
  -5  11  11      327.03      317.54     17.50 o 
  -4  11  11      127.11      156.18     18.11 o 
  -3  11  11       14.89       20.32     14.81 o 
  -2  11  11        0.82       19.33     16.37 o 
  -1  11  11      132.18      144.14     16.24 o 
   0  11  11        0.88        9.95     14.46 o 
   1  11  11       15.81       28.28     19.56 o 
   2  11  11       26.51       13.50     12.49 o 
   3  11  11      108.39      114.25     14.65 o 
   4  11  11       80.82       84.93     18.70 o 
   5  11  11        4.32       18.44     14.65 o 
   6  11  11       10.82       28.26     15.27 o 
  -5  12  11      135.22      170.34     18.23 o 
  -4  12  11       19.95       55.06     16.31 o 
  -3  12  11       40.86       31.97     17.06 o 
  -2  12  11       24.81       44.30     15.44 o 
  -1  12  11       76.85      110.63     14.94 o 
   0  12  11       28.76       58.21     19.06 o 
   1  12  11        0.11       -6.50     15.44 o 
   2  12  11      120.53      131.90     15.64 o 
   3  12  11      128.54      141.26     17.28 o 
   4  12  11      153.55      197.29     24.18 o 
  -3  13  11       75.08       95.38     15.74 o 
  -2  13  11       84.60      110.24     15.78 o 
  -1  13  11       55.32       53.02     22.56 o 
   0  13  11      354.21      388.38     16.77 o 
   1  13  11      330.35      312.92     17.78 o 
   2  13  11       86.06       73.10     28.37 o 
 -12   0  12       85.09       94.02     62.37 o 
 -10   0  12        2.63       43.53     24.40 o 
  -8   0  12      278.45      278.64     19.73 o 
  -6   0  12     2137.88     2093.02     22.28 o 
  -4   0  12     3639.20     4085.99    136.49 o 
  -2   0  12       47.22       53.35     19.63 o 
   0   0  12       93.96       76.17     17.23 o 
   2   0  12        0.18        5.64     16.75 o 
   4   0  12     1501.69     1528.39     27.63 o 
   6   0  12       25.46       11.31     17.08 o 
   8   0  12       29.11       23.66     18.69 o 
  10   0  12      250.91      285.38     25.49 o 
 -12   1  12      241.77      328.35     31.08 o 
 -11   1  12       84.17       93.15     15.43 o 
 -10   1  12       55.68       84.68     17.12 o 
  -9   1  12        1.16       13.76     13.24 o 
  -8   1  12      586.04      567.50     12.29 o 
  -7   1  12      932.26      940.63     14.78 o 
  -6   1  12       26.49       16.22     11.42 o 
  -5   1  12      983.48     1017.91     15.02 o 
  -4   1  12     1749.72     1831.57     30.60 o 
  -3   1  12     2092.92     2196.78     39.31 o 
  -2   1  12     1670.44     1771.24     19.44 o 
  -1   1  12      244.47      234.25     15.13 o 
   0   1  12      117.23      125.53     12.48 o 
   1   1  12      147.55      164.05     12.62 o 
   2   1  12      302.02      344.23     17.50 o 
   3   1  12      220.77      238.51     11.67 o 
   4   1  12       10.85       19.31     10.56 o 
   5   1  12       18.18       28.18     12.07 o 
   6   1  12     1371.44     1349.51     15.47 o 
   7   1  12     2411.79     2345.66     35.82 o 
   8   1  12      544.90      540.47     15.29 o 
   9   1  12       24.08       34.42     13.97 o 
  10   1  12       24.85       31.16     16.37 o 
 -12   2  12       13.21       56.96     19.51 o 
 -11   2  12        4.79       35.14     16.71 o 
 -10   2  12      117.73      132.10     16.55 o 
  -9   2  12      508.24      538.29     15.25 o 
  -8   2  12      134.59      132.92     14.40 o 
  -7   2  12       57.53       64.74     11.00 o 
  -6   2  12     1611.66     1676.01     16.98 o 
  -5   2  12      231.91      263.41     11.05 o 
  -4   2  12      109.58       98.90     11.91 o 
  -3   2  12      219.32      206.40     11.15 o 
  -2   2  12     1939.31     2093.38     21.12 o 
  -1   2  12        4.72       -5.16     15.17 o 
   0   2  12      811.51      844.69     19.83 o 
   1   2  12     1359.02     1408.28     16.90 o 
   2   2  12      299.07      293.75     12.13 o 
   3   2  12      934.16      952.54     13.83 o 
   4   2  12        0.14        6.73      9.54 o 
   5   2  12      164.28      151.16     13.17 o 
   6   2  12      269.40      280.10     12.65 o 
   7   2  12        3.99        7.54     12.36 o 
   8   2  12       48.08       43.36     14.31 o 
   9   2  12       97.45      108.63     14.45 o 
  10   2  12      282.52      264.22     16.32 o 
 -11   3  12       27.08       40.30     15.22 o 
 -10   3  12        2.77       -2.92     16.30 o 
  -9   3  12        9.98       27.58     14.10 o 
  -8   3  12      261.34      262.42     13.84 o 
  -7   3  12     1511.13     1473.26     14.54 o 
  -6   3  12       19.86       21.43     11.41 o 
  -5   3  12       98.04      100.17     11.40 o 
  -4   3  12      397.97      380.20     13.28 o 
  -3   3  12       93.19      121.67     11.47 o 
  -2   3  12      350.68      362.50     11.04 o 
  -1   3  12      254.91      222.36     11.83 o 
   0   3  12      270.67      271.88     14.15 o 
   1   3  12     1604.54     1604.68     31.51 o 
   2   3  12     3771.89     3978.39     38.13 o 
   3   3  12     2502.23     2449.88     27.99 o 
   4   3  12      208.51      185.22     10.99 o 
   5   3  12      107.92      133.01     11.79 o 
   6   3  12     1834.44     1865.70     31.59 o 
   7   3  12      659.19      645.97     15.07 o 
   8   3  12        4.75        1.21     12.68 o 
   9   3  12        0.01      -15.33     15.33 o 
  10   3  12       74.04       90.12     16.87 o 
 -11   4  12        0.91       23.23     15.56 o 
 -10   4  12        8.48       33.11     15.11 o 
  -9   4  12      141.23      119.79     15.67 o 
  -8   4  12     1400.80     1203.44     15.25 o 
  -7   4  12     1239.55     1206.07     16.41 o 
  -6   4  12       62.37       61.11     12.20 o 
  -5   4  12     1791.65     1782.46     23.68 o 
  -4   4  12     1533.94     1646.96     23.90 o 
  -3   4  12       64.33       78.10     10.62 o 
  -2   4  12       37.29       39.40     11.31 o 
  -1   4  12       62.99       58.18     13.45 o 
   0   4  12      641.32      673.70     15.38 o 
   1   4  12       92.91       59.43     12.38 o 
   2   4  12     4019.03     4172.32     65.38 o 
   3   4  12      823.33      823.47     20.87 o 
   4   4  12      230.18      261.56     13.22 o 
   5   4  12      116.62      119.51     12.30 o 
   6   4  12        8.50       30.68     11.48 o 
   7   4  12        1.12       -2.57     14.64 o 
   8   4  12       60.78       69.59     14.59 o 
   9   4  12       20.61       49.67     14.63 o 
  10   4  12       19.16       -9.45     17.06 o 
 -11   5  12       72.44       91.06     17.09 o 
 -10   5  12        0.77       19.02     15.77 o 
  -9   5  12        3.81       18.60     15.87 o 
  -8   5  12      550.71      525.51     15.00 o 
  -7   5  12      156.09      167.65     11.38 o 
  -6   5  12       58.95       69.15     11.21 o 
  -5   5  12        1.94        6.59     12.23 o 
  -4   5  12      871.94      881.23     19.57 o 
  -3   5  12      174.34      159.98     11.52 o 
  -2   5  12       42.44       59.78     10.57 o 
  -1   5  12      351.95      350.88     14.80 o 
   0   5  12     1150.55     1131.92     24.41 o 
   1   5  12       76.79       69.56     11.56 o 
   2   5  12        0.10       -2.70     10.71 o 
   3   5  12      265.33      262.49     13.32 o 
   4   5  12      519.36      466.68     14.25 o 
   5   5  12     1365.51     1348.61     36.81 o 
   6   5  12       89.57       94.74     12.71 o 
   7   5  12      363.65      343.60     13.75 o 
   8   5  12      459.14      477.57     15.84 o 
   9   5  12       31.59       21.20     14.07 o 
 -10   6  12       27.82       42.30     14.52 o 
  -9   6  12      118.34      133.60     15.66 o 
  -8   6  12       12.77       47.06     12.74 o 
  -7   6  12       72.22       65.16     12.74 o 
  -6   6  12      167.32      164.03     11.93 o 
  -5   6  12      337.31      318.91     12.88 o 
  -4   6  12       20.13       19.25     11.46 o 
  -3   6  12      593.66      601.33     14.58 o 
  -2   6  12      814.27      754.63     14.87 o 
  -1   6  12      746.49      792.23     14.11 o 
   0   6  12      920.19      867.39     19.73 o 
   1   6  12      925.91      941.17     14.95 o 
   2   6  12      549.06      535.56     13.39 o 
   3   6  12      335.86      329.79     13.97 o 
   4   6  12      182.34      168.72     13.74 o 
   5   6  12      401.81      396.01     11.80 o 
   6   6  12       25.81       40.24     16.34 o 
   7   6  12        3.97        1.48     17.41 o 
   8   6  12        1.86       21.05     14.10 o 
   9   6  12       48.70       51.00     16.50 o 
 -10   7  12        0.55       21.37     16.84 o 
  -9   7  12       66.87       74.86     13.95 o 
  -8   7  12      276.55      317.08     15.57 o 
  -7   7  12        0.53       -4.44     13.74 o 
  -6   7  12      679.29      691.85     15.57 o 
  -5   7  12     1269.63     1243.02     29.46 o 
  -4   7  12      254.26      259.27     14.49 o 
  -3   7  12      193.13      185.88     11.97 o 
  -2   7  12      571.84      591.30     13.06 o 
  -1   7  12      608.39      569.95     13.67 o 
   0   7  12      635.00      631.11     14.67 o 
   1   7  12      140.18      155.93     13.43 o 
   2   7  12       26.41       56.85     11.40 o 
   3   7  12      176.88      188.31     12.42 o 
   4   7  12      504.86      458.52     13.03 o 
   5   7  12     1116.58     1076.15     15.69 o 
   6   7  12       87.79       89.22     14.39 o 
   7   7  12      324.01      347.25     16.96 o 
   8   7  12       69.14      101.48     16.07 o 
   9   7  12      124.91      130.39     17.66 o 
  -9   8  12       56.92       70.36     15.96 o 
  -8   8  12       75.89       80.74     16.13 o 
  -7   8  12      612.15      600.65     16.68 o 
  -6   8  12      158.43      151.97     14.23 o 
  -5   8  12       12.18        0.31     14.75 o 
  -4   8  12      329.80      328.91     13.46 o 
  -3   8  12      639.76      633.70     19.99 o 
  -2   8  12      415.42      368.37     14.14 o 
  -1   8  12        6.15        2.31     11.83 o 
   0   8  12      791.60      791.60     15.22 o 
   1   8  12      322.03      280.20     13.46 o 
   2   8  12       79.94       71.56     12.26 o 
   3   8  12       76.09       72.31     11.73 o 
   4   8  12      404.73      416.40     14.28 o 
   5   8  12       22.17       45.45     14.05 o 
   6   8  12       21.23       21.59     13.08 o 
   7   8  12       63.30       66.88     14.00 o 
   8   8  12        1.28       26.27     16.87 o 
  -9   9  12      201.27      227.68     17.92 o 
  -8   9  12       29.75       43.92     16.62 o 
  -7   9  12       24.68       27.91     16.15 o 
  -6   9  12        7.86       18.82     13.64 o 
  -5   9  12       85.70       64.06     16.09 o 
  -4   9  12       15.18       25.32     14.27 o 
  -3   9  12        5.62        6.66     15.04 o 
  -2   9  12        0.02       32.11     14.12 o 
  -1   9  12      204.13      221.77     13.80 o 
   0   9  12        9.47       10.80     12.80 o 
   1   9  12       84.01       86.02     16.68 o 
   2   9  12      202.91      194.34     16.44 o 
   3   9  12       77.34       71.24     12.15 o 
   4   9  12      802.36      713.04     22.27 o 
   5   9  12      162.95      163.22     13.28 o 
   6   9  12       22.26       15.05     13.83 o 
   7   9  12        6.25       29.19     17.86 o 
  -8  10  12        2.86       45.74     17.12 o 
  -7  10  12        0.82       22.26     17.24 o 
  -6  10  12       11.64       22.61     17.63 o 
  -5  10  12      102.28      111.48     14.19 o 
  -4  10  12      127.50      118.77     13.68 o 
  -3  10  12      859.80      844.13     19.83 o 
  -2  10  12       11.92        2.64     15.14 o 
  -1  10  12        9.81       29.10     16.32 o 
   0  10  12      263.72      240.02     13.57 o 
   1  10  12     1161.85     1115.08     27.72 o 
   2  10  12        0.74       12.98     15.41 o 
   3  10  12       87.95       94.93     13.08 o 
   4  10  12      508.83      477.37     16.35 o 
   5  10  12       65.10       70.39     13.94 o 
   6  10  12      276.73      307.62     20.28 o 
  -7  11  12        3.75       17.69     19.24 o 
  -6  11  12       11.71       10.22     17.69 o 
  -5  11  12       96.34       97.59     17.14 o 
  -4  11  12        4.82       13.96     15.05 o 
  -3  11  12      116.36      170.37     16.18 o 
  -2  11  12      130.13      126.77     14.86 o 
  -1  11  12        3.59       -0.32     14.53 o 
   0  11  12       36.89       51.02     16.02 o 
   1  11  12      141.84      148.46     15.07 o 
   2  11  12      127.99      115.53     15.19 o 
   3  11  12       81.85      128.20     19.03 o 
   4  11  12       42.15       60.25     15.92 o 
   5  11  12        0.16       22.23     16.90 o 
  -5  12  12       13.59       11.88     20.28 o 
  -4  12  12        1.29        5.65     17.85 o 
  -3  12  12      129.71      136.53     19.08 o 
  -2  12  12        1.53      -17.02     17.02 o 
  -1  12  12      119.99      106.90     17.37 o 
   0  12  12        2.52       -9.32     14.64 o 
   1  12  12      340.99      356.55     18.35 o 
   2  12  12       90.53       97.87     17.25 o 
   3  12  12       45.91       27.36     14.93 o 
   4  12  12        7.64       34.76     17.97 o 
  -3  13  12      115.44      106.11     17.45 o 
  -2  13  12       48.90       71.67     26.65 o 
  -1  13  12      499.83      488.88     21.96 o 
   0  13  12      123.27      107.84     20.69 o 
   1  13  12       44.12       46.11     18.83 o 
 -11   0  13       78.23       92.74     25.28 o 
  -9   0  13        4.48       23.71     17.53 o 
  -7   0  13      711.10      689.53     22.59 o 
  -5   0  13       13.57       18.96     15.24 o 
  -3   0  13     1064.30     1147.90     33.20 o 
  -1   0  13       38.99       20.11     17.35 o 
   1   0  13     6292.12     6376.47    130.29 o 
   3   0  13        0.00        1.87     14.67 o 
   5   0  13       90.65      111.43     16.36 o 
   7   0  13      351.02      368.56     18.84 o 
   9   0  13      196.52      227.24     24.13 o 
 -12   1  13       20.25      122.08     21.19 o 
 -11   1  13      308.38      314.91     19.85 o 
 -10   1  13       10.27        3.56     13.01 o 
  -9   1  13       90.21      123.57     11.79 o 
  -8   1  13      133.38      126.74     11.62 o 
  -7   1  13      479.27      458.84     10.69 o 
  -6   1  13      958.85      971.87     12.79 o 
  -5   1  13        2.07        9.59      9.66 o 
  -4   1  13      138.11      137.05     11.51 o 
  -3   1  13      308.23      335.00     12.23 o 
  -2   1  13        1.78        6.06     13.95 o 
  -1   1  13      798.07      899.87     17.36 o 
   0   1  13       67.92       62.33     13.34 o 
   1   1  13      636.35      689.48     14.50 o 
   2   1  13      983.37     1069.51     18.44 o 
   3   1  13      144.93      164.41     13.47 o 
   4   1  13      328.63      315.21     11.56 o 
   5   1  13     2328.73     2356.91     26.54 o 
   6   1  13      147.56      162.39     12.18 o 
   7   1  13       46.17       59.75     12.78 o 
   8   1  13       59.31       90.83     14.40 o 
   9   1  13      421.41      443.54     17.66 o 
  10   1  13       50.34       63.43     18.13 o 
 -11   2  13        3.23       -2.59     15.71 o 
 -10   2  13      203.02      159.41     15.15 o 
  -9   2  13       22.05       11.03     15.15 o 
  -8   2  13      580.90      535.50     13.58 o 
  -7   2  13     1063.38      999.88     13.89 o 
  -6   2  13     1122.18     1057.75     13.54 o 
  -5   2  13        9.85       11.17     11.99 o 
  -4   2  13      198.89      210.74     12.10 o 
  -3   2  13     2288.06     2438.60     47.71 o 
  -2   2  13      490.34      481.33     16.09 o 
  -1   2  13      539.91      542.60     15.60 o 
   0   2  13      312.78      341.68     12.48 o 
   1   2  13     1037.79     1057.89     17.52 o 
   2   2  13      432.83      478.25     13.57 o 
   3   2  13     1305.70     1269.80     15.67 o 
   4   2  13       57.25       72.78     11.68 o 
   5   2  13       15.03       25.05     11.41 o 
   6   2  13     1819.71     1744.49     18.76 o 
   7   2  13      136.32      140.13     13.71 o 
   8   2  13      138.10      155.74     12.94 o 
   9   2  13       47.16       40.98     14.57 o 
  10   2  13      379.08      375.92     18.47 o 
 -11   3  13       13.04       28.72     16.39 o 
 -10   3  13       67.33      114.08     15.40 o 
  -9   3  13      320.08      295.36     14.80 o 
  -8   3  13      438.45      448.11     14.46 o 
  -7   3  13       18.23       44.38     11.15 o 
  -6   3  13      164.51      154.98     10.53 o 
  -5   3  13        5.50       18.71     11.41 o 
  -4   3  13       23.46       28.93     11.40 o 
  -3   3  13       10.75       14.58     11.08 o 
  -2   3  13      209.74      229.00     11.18 o 
  -1   3  13     4033.92     4045.32     99.34 o 
   0   3  13      419.66      400.43     12.73 o 
   1   3  13     2727.02     2732.40     50.93 o 
   2   3  13      118.02      147.64     11.70 o 
   3   3  13      304.81      329.62     14.60 o 
   4   3  13     1457.38     1401.76     20.30 o 
   5   3  13     1084.44     1136.42     20.38 o 
   6   3  13     1859.69     1774.26     39.75 o 
   7   3  13      591.98      587.20     17.35 o 
   8   3  13      327.75      300.10     15.06 o 
   9   3  13        7.16       19.07     15.83 o 
  10   3  13        0.26        8.51     17.32 o 
 -11   4  13        3.71       -2.62     16.12 o 
 -10   4  13        3.19       -5.29     15.30 o 
  -9   4  13       20.32       39.69     15.53 o 
  -8   4  13      732.26      666.62     15.93 o 
  -7   4  13       15.54       28.77     11.55 o 
  -6   4  13     2497.50     2455.89     43.73 o 
  -5   4  13     1538.72     1565.02     22.00 o 
  -4   4  13       46.71       55.08     10.96 o 
  -3   4  13      827.89      830.69     14.21 o 
  -2   4  13        8.55        3.45      9.58 o 
  -1   4  13     1129.57     1106.65     23.71 o 
   0   4  13      252.63      264.76     12.16 o 
   1   4  13     1394.41     1431.44     23.60 o 
   2   4  13      614.45      619.83     13.21 o 
   3   4  13     2220.67     2108.38     44.14 o 
   4   4  13     1647.62     1598.79     21.76 o 
   5   4  13       41.63       50.26     12.50 o 
   6   4  13       12.02       17.16     11.13 o 
   7   4  13      240.94      240.24     13.57 o 
   8   4  13      222.66      231.08     15.49 o 
   9   4  13       88.49       92.23     15.27 o 
  10   4  13        7.93       16.15     17.68 o 
 -11   5  13      141.65      142.77     16.56 o 
 -10   5  13        3.16        8.24     17.23 o 
  -9   5  13        8.74       32.71     14.13 o 
  -8   5  13       93.47       73.73     15.19 o 
  -7   5  13        7.69        5.54     11.28 o 
  -6   5  13      466.85      433.71     16.65 o 
  -5   5  13      157.90      175.33     13.22 o 
  -4   5  13      128.24      105.27     12.21 o 
  -3   5  13      174.50      177.35     11.43 o 
  -2   5  13      166.65      145.90     12.15 o 
  -1   5  13       30.45       54.71     15.00 o 
   0   5  13      820.22      807.55     18.39 o 
   1   5  13       47.39       61.85     11.72 o 
   2   5  13     3574.17     3547.68     83.65 o 
   3   5  13       49.90       53.03     12.17 o 
   4   5  13       47.36       52.33     11.01 o 
   5   5  13     2952.58     2977.49     34.44 o 
   6   5  13      331.73      287.85     12.59 o 
   7   5  13       20.58       25.05     13.16 o 
   8   5  13       17.88       14.20     15.22 o 
   9   5  13        0.02       16.71     16.17 o 
 -10   6  13       28.91       35.35     15.54 o 
  -9   6  13      155.43      142.68     14.88 o 
  -8   6  13       75.70       95.85     15.76 o 
  -7   6  13      918.76      867.72     14.11 o 
  -6   6  13       99.94      125.01     15.33 o 
  -5   6  13       73.45       70.66     12.85 o 
  -4   6  13      606.88      622.48     12.67 o 
  -3   6  13     1607.92     1656.00     33.95 o 
  -2   6  13        7.86       17.31     12.91 o 
  -1   6  13      111.32       90.12     13.00 o 
   0   6  13       11.10       11.39     12.68 o 
   1   6  13       19.81       29.84     12.68 o 
   2   6  13      142.07      140.89     13.50 o 
   3   6  13      324.56      346.56     13.28 o 
   4   6  13      867.88      797.53     13.09 o 
   5   6  13        1.71       10.64     14.70 o 
   6   6  13     1426.43     1335.26     17.36 o 
   7   6  13      201.67      179.28     14.99 o 
   8   6  13       18.85       17.04     14.64 o 
   9   6  13      165.42      171.87     28.39 o 
 -10   7  13       78.12       79.96     17.16 o 
  -9   7  13       53.14       63.26     15.03 o 
  -8   7  13      254.94      239.13     16.05 o 
  -7   7  13       14.03       18.09     14.89 o 
  -6   7  13        4.25       -3.89     15.13 o 
  -5   7  13     1412.85     1406.26     17.31 o 
  -4   7  13      633.13      567.62     12.54 o 
  -3   7  13       32.21       43.25     12.78 o 
  -2   7  13        1.14      -10.54     12.56 o 
  -1   7  13       47.97       27.56     12.20 o 
   0   7  13      608.59      616.75     13.87 o 
   1   7  13        5.31       10.17     12.03 o 
   2   7  13     1547.51     1446.15     40.18 o 
   3   7  13      236.28      221.93     13.24 o 
   4   7  13      552.40      590.86     14.17 o 
   5   7  13       61.96       70.71     13.98 o 
   6   7  13       25.27       41.01     18.07 o 
   7   7  13       86.74       83.75     16.55 o 
   8   7  13       61.61       74.59     17.47 o 
  -9   8  13        0.02       15.15     19.62 o 
  -8   8  13        3.25        4.92     14.97 o 
  -7   8  13        6.45       -3.27     15.79 o 
  -6   8  13      385.30      398.54     15.27 o 
  -5   8  13        4.05       14.31     14.58 o 
  -4   8  13     2298.09     2098.03     47.01 o 
  -3   8  13      499.83      480.90     16.71 o 
  -2   8  13      967.93      905.03     25.89 o 
  -1   8  13      444.51      448.00     14.62 o 
   0   8  13      373.52      323.23     13.76 o 
   1   8  13       46.93       42.84     12.96 o 
   2   8  13       27.50       30.59     15.61 o 
   3   8  13      210.96      182.64     11.92 o 
   4   8  13      364.61      346.83     13.51 o 
   5   8  13      239.29      244.88     17.20 o 
   6   8  13       10.23        7.92     14.13 o 
   7   8  13      305.16      310.87     19.45 o 
   8   8  13       70.99       72.14     18.42 o 
  -9   9  13       41.80       44.06     32.27 o 
  -8   9  13      221.59      214.89     18.03 o 
  -7   9  13      164.92      174.08     16.88 o 
  -6   9  13        3.09        1.48     15.16 o 
  -5   9  13      215.98      211.86     17.87 o 
  -4   9  13        1.50       26.27     13.46 o 
  -3   9  13       91.89       99.71     13.38 o 
  -2   9  13       78.13       62.10     12.74 o 
  -1   9  13      866.50      813.33     15.79 o 
   0   9  13      106.29       82.97     14.92 o 
   1   9  13       86.02       96.25     13.75 o 
   2   9  13      109.95      123.89     13.83 o 
   3   9  13     1055.49      977.86     20.34 o 
   4   9  13      169.15      208.09     13.85 o 
   5   9  13       67.56       71.75     14.28 o 
   6   9  13       59.43       71.31     16.18 o 
   7   9  13       33.95       59.52     18.08 o 
  -8  10  13       63.24       78.23     17.65 o 
  -7  10  13      597.65      578.80     18.26 o 
  -6  10  13       15.80       31.69     16.39 o 
  -5  10  13       32.32       59.34     14.79 o 
  -4  10  13      150.67      210.09     17.57 o 
  -3  10  13      413.46      396.35     21.93 o 
  -2  10  13      132.12      115.61     14.26 o 
  -1  10  13        1.25        5.84     13.96 o 
   0  10  13      737.30      713.32     18.50 o 
   1  10  13      168.74      161.98     16.13 o 
   2  10  13       35.70       40.88     19.84 o 
   3  10  13      177.87      205.58     16.17 o 
   4  10  13       83.89      119.32     15.57 o 
   5  10  13       12.36       -0.94     14.54 o 
   6  10  13       61.24       76.84     15.93 o 
  -6  11  13        3.88       -1.84     16.67 o 
  -5  11  13       32.36       45.47     17.42 o 
  -4  11  13        1.75       26.25     15.60 o 
  -3  11  13       93.84       77.62     16.61 o 
  -2  11  13       96.92      109.13     14.11 o 
  -1  11  13       62.88       77.99     14.07 o 
   0  11  13        0.79       -4.83     16.09 o 
   1  11  13      347.25      315.46     20.02 o 
   2  11  13        2.45       18.20     18.94 o 
   3  11  13       99.67      109.55     19.00 o 
   4  11  13        0.22       -0.85     15.21 o 
   5  11  13      173.87      185.51     17.29 o 
  -5  12  13      144.54      165.14     19.26 o 
  -4  12  13       79.62       81.42     20.28 o 
  -3  12  13       40.38       29.54     15.99 o 
  -2  12  13       83.90       75.47     15.06 o 
  -1  12  13      200.57      208.76     15.26 o 
   0  12  13        0.51        8.81     19.05 o 
   1  12  13        4.22        8.30     21.53 o 
   2  12  13      114.97      112.48     15.31 o 
   3  12  13       16.73       35.70     17.53 o 
  -2  13  13        0.02        7.43     20.79 o 
  -1  13  13        5.56       -2.14     22.86 o 
   0  13  13      101.59      119.98     24.24 o 
 -10   0  14       36.68       42.74     17.88 o 
  -8   0  14      527.72      467.53     23.02 o 
  -6   0  14      172.79      193.16     15.03 o 
  -4   0  14       92.43       75.18     15.38 o 
  -2   0  14      795.87      894.26     23.97 o 
   0   0  14     1088.89     1141.38     28.20 o 
   2   0  14    12185.20    13117.75     53.44 o 
   4   0  14     1084.57     1150.05     34.81 o 
   6   0  14      596.64      585.70     31.78 o 
   8   0  14       85.25       89.80     19.34 o 
  10   0  14       60.24       46.14     25.89 o 
 -11   1  14        0.86       25.18     21.09 o 
 -10   1  14       71.82       77.40     16.87 o 
  -9   1  14      161.62      153.31     14.87 o 
  -8   1  14      343.54      333.47     12.21 o 
  -7   1  14      144.12      149.58     10.25 o 
  -6   1  14        0.00       -3.05     10.42 o 
  -5   1  14       69.47       66.10     12.02 o 
  -4   1  14      280.80      283.06     13.05 o 
  -3   1  14      610.39      643.34     13.92 o 
  -2   1  14     2240.49     2288.49     52.08 o 
  -1   1  14        8.90        7.52     10.64 o 
   0   1  14     1646.22     1748.52     30.95 o 
   1   1  14      522.82      628.78     14.31 o 
   2   1  14      210.48      241.58     13.89 o 
   3   1  14        8.42       16.17     11.15 o 
   4   1  14       36.50       35.16     10.48 o 
   5   1  14        7.14        9.83     13.32 o 
   6   1  14       38.96       54.77     13.00 o 
   7   1  14        1.19       21.83     12.80 o 
   8   1  14       40.95       55.66     12.39 o 
   9   1  14       16.20       45.37     16.92 o 
  10   1  14      106.08      128.72     18.80 o 
 -11   2  14        3.00       -6.83     14.89 o 
 -10   2  14        1.19       -9.10     14.03 o 
  -9   2  14      852.37      734.71     28.27 o 
  -8   2  14      218.92      246.23     12.30 o 
  -7   2  14        4.43        3.91     10.93 o 
  -6   2  14      793.12      809.58     13.04 o 
  -5   2  14     1090.27     1119.62     14.63 o 
  -4   2  14      808.77      829.53     19.19 o 
  -3   2  14       54.66       61.67      9.33 o 
  -2   2  14       20.92       19.84     11.81 o 
  -1   2  14       27.33       47.32     16.96 o 
   0   2  14       46.20       48.44     13.27 o 
   1   2  14        1.46        8.00     13.13 o 
   2   2  14      170.70      199.71     11.59 o 
   3   2  14      500.78      506.74     12.80 o 
   4   2  14      524.06      515.97     13.85 o 
   5   2  14     1333.30     1230.00     19.70 o 
   6   2  14      155.69      149.75     15.54 o 
   7   2  14     1399.12     1348.05     16.01 o 
   8   2  14       62.37       69.41     13.84 o 
   9   2  14        8.48       17.39     14.83 o 
  10   2  14      402.25      406.76     17.14 o 
 -11   3  14       41.12       17.50     18.64 o 
 -10   3  14        6.28       31.62     16.38 o 
  -9   3  14        3.19       11.69     12.70 o 
  -8   3  14       56.85       62.72     13.12 o 
  -7   3  14      153.04      145.72     11.70 o 
  -6   3  14      460.94      436.65     13.42 o 
  -5   3  14       20.20        4.28     12.95 o 
  -4   3  14        5.38       11.87     10.79 o 
  -3   3  14      243.97      242.51     11.46 o 
  -2   3  14      162.73      151.08     11.02 o 
  -1   3  14       38.59       68.67     12.94 o 
   0   3  14      732.59      728.45     15.30 o 
   1   3  14      165.27      121.87     13.30 o 
   2   3  14     2832.26     2921.12     22.32 o 
   3   3  14       99.15       85.70     13.70 o 
   4   3  14       26.86       31.21     15.49 o 
   5   3  14       19.70       11.77     11.03 o 
   6   3  14     2548.78     2509.11     23.23 o 
   7   3  14       81.37      105.37     16.68 o 
   8   3  14       82.04       77.73     16.38 o 
   9   3  14       31.84       52.78     16.15 o 
  10   3  14       10.24       12.54     18.77 o 
 -11   4  14       32.67       57.79     15.98 o 
 -10   4  14        5.14       16.71     16.83 o 
  -9   4  14       51.60       51.80     12.90 o 
  -8   4  14       10.47       18.18     11.92 o 
  -7   4  14      536.85      514.54     13.89 o 
  -6   4  14      180.69      163.92     12.51 o 
  -5   4  14      117.65      113.64     13.48 o 
  -4   4  14       21.80       33.53     10.52 o 
  -3   4  14     1813.64     1766.24     30.77 o 
  -2   4  14      260.40      260.16     11.56 o 
  -1   4  14      277.59      259.03     13.08 o 
   0   4  14        3.23       -5.08     12.22 o 
   1   4  14      661.72      653.39     13.71 o 
   2   4  14       34.09       38.76     12.54 o 
   3   4  14       19.42       32.32     10.92 o 
   4   4  14      214.12      214.22     11.98 o 
   5   4  14      310.92      293.23     15.71 o 
   6   4  14        3.75       -1.51     13.55 o 
   7   4  14      355.19      317.90     15.96 o 
   8   4  14       74.24      104.10     15.21 o 
   9   4  14      166.28      202.06     16.82 o 
 -11   5  14       15.96       30.39     16.47 o 
 -10   5  14        0.30        7.65     16.32 o 
  -9   5  14        0.45        8.58     15.09 o 
  -8   5  14       57.55       75.21     14.02 o 
  -7   5  14      537.84      530.11     15.18 o 
  -6   5  14      568.45      563.54     14.56 o 
  -5   5  14        4.11       15.70     12.53 o 
  -4   5  14      399.41      419.28     12.99 o 
  -3   5  14        0.72      -10.44     10.44 o 
  -2   5  14       14.58       32.55     11.81 o 
  -1   5  14      624.45      613.52     20.83 o 
   0   5  14        1.28        8.71     12.26 o 
   1   5  14      865.29      872.83     22.24 o 
   2   5  14      395.10      393.30     17.47 o 
   3   5  14       25.70       23.59     13.39 o 
   4   5  14        3.56       -8.20     13.63 o 
   5   5  14        4.45        8.16     13.23 o 
   6   5  14        5.54       26.78     12.73 o 
   7   5  14        8.13       35.35     12.58 o 
   8   5  14        9.34       26.51     16.82 o 
   9   5  14       79.12       86.11     17.06 o 
 -10   6  14      399.57      436.51     16.48 o 
  -9   6  14       19.77       25.02     20.87 o 
  -8   6  14      171.70      189.46     14.51 o 
  -7   6  14       16.37       21.46     12.92 o 
  -6   6  14      441.13      427.91     14.61 o 
  -5   6  14       32.33       23.77     14.05 o 
  -4   6  14       69.80       49.75     11.95 o 
  -3   6  14        5.57       27.82     11.13 o 
  -2   6  14      109.26      111.59      9.83 o 
  -1   6  14      119.01      115.78     12.28 o 
   0   6  14      202.17      212.74     18.55 o 
   1   6  14     1371.81     1382.72     21.77 o 
   2   6  14      195.44      211.54     16.83 o 
   3   6  14        1.09       -1.08     13.61 o 
   4   6  14      955.36      895.59     16.89 o 
   5   6  14        0.17        1.58     12.38 o 
   6   6  14      310.34      328.71     13.83 o 
   7   6  14       30.02        1.39     12.36 o 
   8   6  14       17.66       29.17     15.00 o 
   9   6  14       41.58       47.29     20.57 o 
 -10   7  14      180.86      182.23     16.77 o 
  -9   7  14       17.75       26.76     16.33 o 
  -8   7  14       22.85       32.50     15.39 o 
  -7   7  14        0.89        9.79     13.91 o 
  -6   7  14       36.83       46.66     14.09 o 
  -5   7  14      128.15      139.39     14.69 o 
  -4   7  14      179.43      166.76     11.13 o 
  -3   7  14        2.22       17.16     12.90 o 
  -2   7  14       41.61       42.74     13.92 o 
  -1   7  14      151.84      149.63     12.77 o 
   0   7  14       37.52       47.69     14.62 o 
   1   7  14        6.26       19.40     12.22 o 
   2   7  14      601.94      580.69     13.93 o 
   3   7  14      883.40      864.33     15.87 o 
   4   7  14        8.22       17.74     14.37 o 
   5   7  14       85.03       82.31     14.11 o 
   6   7  14        3.66       -4.12     17.45 o 
   7   7  14      311.75      303.15     13.77 o 
   8   7  14        7.78       15.45     17.85 o 
  -9   8  14       12.31        2.40     18.62 o 
  -8   8  14      107.85      133.27     18.74 o 
  -7   8  14      144.04      164.42     16.07 o 
  -6   8  14        5.48       16.13     16.01 o 
  -5   8  14      969.84      953.28     18.38 o 
  -4   8  14      135.97      132.10     13.85 o 
  -3   8  14      214.77      192.83     15.06 o 
  -2   8  14      129.10      106.65     13.48 o 
  -1   8  14      758.65      758.08     14.18 o 
   0   8  14        4.66        9.47     12.59 o 
   1   8  14      386.35      350.04     13.73 o 
   2   8  14      668.07      616.85     12.99 o 
   3   8  14      340.49      346.42     15.30 o 
   4   8  14       69.51       57.74     14.91 o 
   5   8  14      111.67      115.66     13.64 o 
   6   8  14        0.12       -1.22     16.59 o 
   7   8  14      133.50      162.51     17.95 o 
  -8   9  14      113.33      133.97     18.02 o 
  -7   9  14        4.49       23.41     17.38 o 
  -6   9  14       26.03       27.74     16.93 o 
  -5   9  14      672.01      668.30     24.82 o 
  -4   9  14       61.70       82.45     17.64 o 
  -3   9  14      219.17      249.49     15.20 o 
  -2   9  14      607.13      625.76     19.31 o 
  -1   9  14        0.15        7.59     11.12 o 
   0   9  14       13.66       15.23     12.29 o 
   1   9  14      246.41      240.62     14.19 o 
   2   9  14      119.80      142.43     13.17 o 
   3   9  14       20.72       50.29     13.71 o 
   4   9  14      105.48      112.56     12.53 o 
   5   9  14        0.90        5.87     12.98 o 
   6   9  14       60.96       70.67     17.53 o 
   7   9  14        4.64        5.22     15.78 o 
  -7  10  14       54.80       77.56     14.78 o 
  -6  10  14        0.44       21.01     17.49 o 
  -5  10  14       34.72       39.09     17.16 o 
  -4  10  14        7.57       22.19     19.91 o 
  -3  10  14        7.44        7.41     14.31 o 
  -2  10  14       31.62       38.69     16.89 o 
  -1  10  14      866.20      814.82     28.17 o 
   0  10  14        0.00       -0.01     13.51 o 
   1  10  14      117.95      101.99     14.01 o 
   2  10  14      134.65      153.02     14.59 o 
   3  10  14       88.01      122.53     14.87 o 
   4  10  14      102.81      104.50     14.75 o 
   5  10  14      217.55      208.51     15.57 o 
   6  10  14       92.93       84.01     16.33 o 
  -6  11  14        5.68       16.98     16.89 o 
  -5  11  14        1.36       70.17     24.91 o 
  -4  11  14       28.56       38.30     15.80 o 
  -3  11  14      119.35      106.74     18.13 o 
  -2  11  14        4.75       27.56     16.18 o 
  -1  11  14       26.55       34.58     16.19 o 
   0  11  14       93.80      132.79     14.59 o 
   1  11  14       57.14       47.28     16.31 o 
   2  11  14       12.14        5.26     17.56 o 
   3  11  14       44.23       57.92     15.52 o 
   4  11  14      226.68      249.23     16.93 o 
  -4  12  14        4.26       24.15     16.77 o 
  -3  12  14        1.86       14.46     19.16 o 
  -2  12  14      113.87      118.60     16.95 o 
  -1  12  14       35.60       61.23     16.34 o 
   0  12  14      104.28      113.18     23.23 o 
   1  12  14       22.35       60.49     34.39 o 
   2  12  14        1.46       -7.84     16.38 o 
   3  12  14       45.94       70.94     17.62 o 
 -11   0  15      170.53      156.58     26.11 o 
  -9   0  15       33.28       56.99     18.11 o 
  -7   0  15      256.45      237.02     17.20 o 
  -5   0  15      127.23      114.71     18.69 o 
  -3   0  15     1375.60     1485.63     25.82 o 
  -1   0  15       68.29       47.15     14.75 o 
   1   0  15     2534.78     2756.84     96.64 o 
   3   0  15      286.65      316.40     18.36 o 
   5   0  15      904.76      890.63     21.38 o 
   7   0  15      608.72      546.47     19.10 o 
   9   0  15       19.85      -28.62     28.62 o 
 -11   1  15        0.32        4.50     17.33 o 
 -10   1  15      178.26      179.46     18.31 o 
  -9   1  15       13.49       20.39     12.92 o 
  -8   1  15       75.67       81.37     11.07 o 
  -7   1  15       67.95       65.65     11.23 o 
  -6   1  15      291.57      325.53     13.50 o 
  -5   1  15      640.87      681.10     14.65 o 
  -4   1  15      405.10      411.48     13.99 o 
  -3   1  15      787.15      791.89     24.45 o 
  -2   1  15      530.42      540.02     16.31 o 
  -1   1  15      936.92      980.12     23.40 o 
   0   1  15        2.69        5.93     11.87 o 
   1   1  15      149.37      166.68     11.92 o 
   2   1  15       30.35       14.32     14.70 o 
   3   1  15       10.21       13.91     10.44 o 
   4   1  15      815.85      748.14     13.12 o 
   5   1  15      249.15      248.05     14.24 o 
   6   1  15        0.79        3.13     11.37 o 
   7   1  15      321.44      277.36     12.49 o 
   8   1  15      175.56      143.14     14.36 o 
   9   1  15      108.99      137.59     17.75 o 
  10   1  15       11.39       30.90     18.80 o 
 -11   2  15        0.55       15.87     20.68 o 
 -10   2  15      208.12      230.61     14.34 o 
  -9   2  15       36.69       24.47     13.82 o 
  -8   2  15      216.26      198.52     13.06 o 
  -7   2  15      134.06      122.09     10.85 o 
  -6   2  15      291.47      296.26     16.05 o 
  -5   2  15      553.75      590.33     13.59 o 
  -4   2  15       25.96       54.54     11.86 o 
  -3   2  15      426.04      469.29     12.72 o 
  -2   2  15       20.98       27.15     13.04 o 
  -1   2  15      358.65      389.25     16.26 o 
   0   2  15      812.54      792.70     35.85 o 
   1   2  15      136.97      122.34     13.39 o 
   2   2  15      249.12      258.61     12.93 o 
   3   2  15      748.45      758.62     14.35 o 
   4   2  15       24.71       26.97     11.25 o 
   5   2  15       21.28       23.69     12.53 o 
   6   2  15        0.69       10.86     12.15 o 
   7   2  15      193.92      183.22     11.75 o 
   8   2  15       12.28       30.21     14.11 o 
   9   2  15      228.41      210.37     21.77 o 
 -11   3  15      142.61      155.89     16.08 o 
 -10   3  15       76.76       64.47     12.99 o 
  -9   3  15      271.15      308.39     14.09 o 
  -8   3  15      541.20      545.31     14.78 o 
  -7   3  15        5.27       12.85     11.23 o 
  -6   3  15       21.19       25.01     12.21 o 
  -5   3  15       95.69      121.26     12.61 o 
  -4   3  15      142.64      148.98     11.64 o 
  -3   3  15      285.63      272.82     11.08 o 
  -2   3  15      200.89      183.80     12.80 o 
  -1   3  15      277.44      276.93     13.02 o 
   0   3  15       18.13       14.83     14.79 o 
   1   3  15     2076.66     2157.36     38.41 o 
   2   3  15        0.96        1.13     11.27 o 
   3   3  15        8.49       10.34     11.14 o 
   4   3  15      241.17      247.49     11.26 o 
   5   3  15      286.74      322.10     11.90 o 
   6   3  15      630.10      630.79     13.76 o 
   7   3  15      135.75      130.56     15.53 o 
   8   3  15       14.25       21.08     15.21 o 
   9   3  15        0.05       -4.15     17.83 o 
 -11   4  15       26.06       26.11     17.66 o 
 -10   4  15      125.69      110.56     17.58 o 
  -9   4  15        5.65       25.19     14.81 o 
  -8   4  15      757.70      724.39     13.39 o 
  -7   4  15      266.98      195.17     11.41 o 
  -6   4  15        0.86       12.32     13.85 o 
  -5   4  15      158.91      175.45     12.90 o 
  -4   4  15      174.66      186.71     11.67 o 
  -3   4  15     1892.95     1937.27     23.92 o 
  -2   4  15     1946.53     1993.93     22.50 o 
  -1   4  15       29.80       43.61     11.31 o 
   0   4  15      177.93      192.50     12.06 o 
   1   4  15       59.19       32.70     11.53 o 
   2   4  15      378.62      329.30     12.66 o 
   3   4  15       25.98       25.48     12.13 o 
   4   4  15      169.12      142.83     12.55 o 
   5   4  15      162.29      157.86     13.27 o 
   6   4  15      117.64      115.72     12.87 o 
   7   4  15      237.10      227.22     14.76 o 
   8   4  15       12.17       22.00     18.25 o 
   9   4  15      198.68      214.50     18.52 o 
 -10   5  15        2.02       -8.06     20.04 o 
  -9   5  15       45.72       88.25     14.52 o 
  -8   5  15        0.18       29.64     12.14 o 
  -7   5  15       57.12       65.70     13.70 o 
  -6   5  15      769.52      690.21     14.36 o 
  -5   5  15      100.06       98.45     12.98 o 
  -4   5  15      428.59      438.49     13.29 o 
  -3   5  15     1167.91     1171.51     23.98 o 
  -2   5  15      897.71      915.66     14.62 o 
  -1   5  15      735.37      747.73     15.12 o 
   0   5  15      385.06      423.09     14.98 o 
   1   5  15       52.33       75.39     12.65 o 
   2   5  15      394.11      405.56     11.28 o 
   3   5  15       34.94       54.60     12.47 o 
   4   5  15      209.47      214.24     11.77 o 
   5   5  15       11.82       21.62     14.33 o 
   6   5  15       10.16        2.23     12.42 o 
   7   5  15      406.19      417.72     14.61 o 
   8   5  15       49.99       77.65     14.83 o 
   9   5  15        3.11       40.27     17.30 o 
 -10   6  15       26.73       58.80     17.21 o 
  -9   6  15        0.67        9.88     13.95 o 
  -8   6  15        6.56       25.74     13.34 o 
  -7   6  15       46.64       48.82     13.94 o 
  -6   6  15     1113.68     1062.94     24.59 o 
  -5   6  15      826.14      776.60     19.29 o 
  -4   6  15      373.89      376.36     12.97 o 
  -3   6  15      360.95      306.06     12.28 o 
  -2   6  15      622.77      620.91     14.32 o 
  -1   6  15      146.90      119.91     16.24 o 
   0   6  15     1110.22     1071.99     40.71 o 
   1   6  15      922.57      919.31     17.54 o 
   2   6  15      213.72      204.89     13.97 o 
   3   6  15     1604.13     1566.13     33.51 o 
   4   6  15      791.98      752.60     20.62 o 
   5   6  15        6.37        8.14     12.97 o 
   6   6  15      117.74      166.76     14.61 o 
   7   6  15        8.54       18.23     13.46 o 
   8   6  15       73.25       66.16     15.71 o 
 -10   7  15        0.94       23.51     32.46 o 
  -9   7  15       54.57       69.24     16.41 o 
  -8   7  15       22.49       38.44     16.34 o 
  -7   7  15      228.99      249.71     16.71 o 
  -6   7  15      725.70      693.27     15.72 o 
  -5   7  15      211.41      240.05     14.09 o 
  -4   7  15        1.44       -3.18     13.81 o 
  -3   7  15      109.37      121.28     13.33 o 
  -2   7  15      319.01      307.47     12.66 o 
  -1   7  15       48.00       45.22     15.01 o 
   0   7  15       33.73       28.63     12.78 o 
   1   7  15      270.58      283.99     15.45 o 
   2   7  15      962.70      866.18     17.50 o 
   3   7  15        8.33       32.06     15.51 o 
   4   7  15      757.10      734.67     17.45 o 
   5   7  15      309.78      279.51     13.96 o 
   6   7  15       54.20       55.26     14.89 o 
   7   7  15       42.68       39.46     14.07 o 
   8   7  15       52.25       69.65     16.08 o 
  -9   8  15        0.27       20.64     20.58 o 
  -8   8  15        5.61      -13.03     15.75 o 
  -7   8  15      330.90      333.78     15.36 o 
  -6   8  15      144.20      151.29     14.29 o 
  -5   8  15      232.47      217.29     13.43 o 
  -4   8  15      265.92      237.34     12.90 o 
  -3   8  15      559.30      496.17     14.53 o 
  -2   8  15       14.14       25.34     14.57 o 
  -1   8  15      646.29      602.74     13.29 o 
   0   8  15      254.72      269.32     14.94 o 
   1   8  15        1.21        9.55     14.40 o 
   2   8  15        8.87        6.97     14.92 o 
   3   8  15       46.81       51.92     16.10 o 
   4   8  15       37.53       74.43     14.17 o 
   5   8  15       68.38       67.96     15.03 o 
   6   8  15      222.43      206.20     18.93 o 
   7   8  15       18.15       22.35     16.53 o 
  -8   9  15       20.97       53.71     17.87 o 
  -7   9  15        8.76       34.37     14.31 o 
  -6   9  15        6.46        2.73     13.86 o 
  -5   9  15       53.67       78.21     16.04 o 
  -4   9  15      176.79      172.93     14.31 o 
  -3   9  15      125.61      129.01     14.45 o 
  -2   9  15       32.96       34.97     12.10 o 
  -1   9  15       26.75       33.84     14.41 o 
   0   9  15        5.58       35.85     14.12 o 
   1   9  15       92.76       60.01     15.16 o 
   2   9  15       56.70       55.49     14.22 o 
   3   9  15       15.43       11.98     12.53 o 
   4   9  15        2.10       15.90     13.74 o 
   5   9  15        1.03       -0.40     13.66 o 
   6   9  15       29.15       46.29     17.78 o 
  -7  10  15        9.28       33.50     19.41 o 
  -6  10  15        6.12       16.10     20.16 o 
  -5  10  15        2.04        5.54     16.25 o 
  -4  10  15        6.77        0.15     17.16 o 
  -3  10  15      395.24      391.08     17.28 o 
  -2  10  15       66.58       84.01     13.41 o 
  -1  10  15      182.86      163.46     13.06 o 
   0  10  15      170.41      159.21     13.56 o 
   1  10  15      269.82      248.71     14.19 o 
   2  10  15        4.61       27.76     18.17 o 
   3  10  15       31.12       32.08     13.29 o 
   4  10  15      204.88      230.17     19.79 o 
   5  10  15      181.42      201.40     15.64 o 
  -6  11  15       54.98       64.73     18.53 o 
  -5  11  15        3.38       54.29     22.75 o 
  -4  11  15        4.31       27.58     24.52 o 
  -3  11  15       41.58       38.63     14.75 o 
  -2  11  15       96.08      154.32     27.71 o 
  -1  11  15       12.33       34.54     15.24 o 
   0  11  15      118.64      113.88     16.96 o 
   1  11  15        1.61       12.89     13.35 o 
   2  11  15      109.36      118.36     17.81 o 
   3  11  15       37.99       19.55     15.49 o 
   4  11  15       59.18       80.15     16.94 o 
  -4  12  15       64.90       83.08     20.63 o 
  -3  12  15       49.90       66.22     18.35 o 
  -2  12  15       13.60       61.00     19.36 o 
  -1  12  15       42.27       27.06     20.22 o 
   0  12  15        3.48       47.74     21.22 o 
   1  12  15       86.85       85.71     16.82 o 
   2  12  15      187.79      171.67     16.73 o 
 -10   0  16       56.17       71.68     20.35 o 
  -8   0  16     1218.53     1065.67     54.18 o 
  -6   0  16       40.24       47.13     19.03 o 
  -4   0  16     2611.95     2553.22     50.70 o 
  -2   0  16     3467.04     3506.27    206.49 o 
   0   0  16      166.67      194.66     26.44 o 
   2   0  16      393.39      423.03     19.13 o 
   4   0  16     2359.72     2332.43     73.97 o 
   6   0  16     1718.88     1708.95     40.97 o 
   8   0  16       36.75       44.80     26.38 o 
 -11   1  16        7.56        8.11     16.36 o 
 -10   1  16        0.56       17.08     12.86 o 
  -9   1  16        4.99       15.92     12.90 o 
  -8   1  16       26.37       39.49     14.86 o 
  -7   1  16      137.97      154.57     12.49 o 
  -6   1  16       13.69       19.64     12.57 o 
  -5   1  16      136.18      151.04     11.71 o 
  -4   1  16       77.91       85.23     10.69 o 
  -3   1  16      702.83      714.45     13.51 o 
  -2   1  16      100.32       87.89     12.26 o 
  -1   1  16      209.19      217.72     11.00 o 
   0   1  16       55.28       54.09     13.30 o 
   1   1  16       26.77       23.23     11.51 o 
   2   1  16      139.97      156.29     12.95 o 
   3   1  16      241.60      260.72     12.39 o 
   4   1  16      114.29      115.48     12.42 o 
   5   1  16      113.56      132.61     14.06 o 
   6   1  16      567.60      562.37     17.90 o 
   7   1  16        4.47       14.42     14.18 o 
   8   1  16      270.59      261.65     13.92 o 
   9   1  16       34.33       24.20     17.93 o 
 -11   2  16       20.91       28.94     19.03 o 
 -10   2  16      207.67      224.00     19.74 o 
  -9   2  16      231.18      207.72     13.79 o 
  -8   2  16       88.61       77.01     12.86 o 
  -7   2  16      105.38      100.06     14.15 o 
  -6   2  16      134.49      145.45     14.12 o 
  -5   2  16      105.44      126.61     11.87 o 
  -4   2  16       57.28       42.57     11.44 o 
  -3   2  16      772.65      809.85     18.77 o 
  -2   2  16      328.14      352.35     15.74 o 
  -1   2  16      870.64      869.54     36.13 o 
   0   2  16       48.42       43.97     11.43 o 
   1   2  16       60.40       82.67     13.83 o 
   2   2  16       20.68       37.41     12.41 o 
   3   2  16      769.02      765.62     17.02 o 
   4   2  16      286.50      299.65     12.07 o 
   5   2  16      431.88      396.48     12.68 o 
   6   2  16       26.29        2.87     12.64 o 
   7   2  16     1012.06      990.39     17.14 o 
   8   2  16       33.12       26.15     14.46 o 
   9   2  16      105.17      119.08     22.54 o 
 -11   3  16        0.43       16.00     14.96 o 
 -10   3  16       68.96       78.69     17.02 o 
  -9   3  16       21.14       15.45     16.06 o 
  -8   3  16      154.42      156.38     14.11 o 
  -7   3  16      377.31      352.24     14.27 o 
  -6   3  16      253.17      241.16     14.47 o 
  -5   3  16      192.55      197.46     13.95 o 
  -4   3  16      840.27      799.22     18.55 o 
  -3   3  16        6.93        0.38     11.32 o 
  -2   3  16       34.19       47.73     13.75 o 
  -1   3  16       84.16      113.58     12.57 o 
   0   3  16      918.00      908.56     18.05 o 
   1   3  16       12.70       17.63     20.38 o 
   2   3  16        4.15        8.27     15.18 o 
   3   3  16      327.06      328.24     12.07 o 
   4   3  16      130.67      115.13     11.85 o 
   5   3  16        0.65        8.54     10.42 o 
   6   3  16      170.95      179.74     13.24 o 
   7   3  16      151.63      153.96     20.09 o 
   8   3  16       37.31       48.27     14.63 o 
   9   3  16       67.65       89.55     17.07 o 
 -11   4  16       29.83        2.73     17.42 o 
 -10   4  16      100.94      100.77     15.24 o 
  -9   4  16       37.41       73.18     15.13 o 
  -8   4  16      165.20      142.34     13.56 o 
  -7   4  16        3.41        1.53     13.23 o 
  -6   4  16      562.34      580.16     14.68 o 
  -5   4  16     1918.09     1737.21     38.31 o 
  -4   4  16      390.68      422.19     13.30 o 
  -3   4  16       36.06       37.83     12.15 o 
  -2   4  16     1542.68     1481.09     37.79 o 
  -1   4  16      632.63      610.09     17.66 o 
   0   4  16       22.98       16.83     12.45 o 
   1   4  16       32.55       41.57     11.63 o 
   2   4  16      458.31      486.10     15.81 o 
   3   4  16        7.26       11.33     10.70 o 
   4   4  16      230.82      199.77     12.28 o 
   5   4  16     1525.06     1422.14     31.86 o 
   6   4  16     1179.04     1164.59     17.82 o 
   7   4  16      357.70      302.68     14.55 o 
   8   4  16      694.61      590.37     19.98 o 
   9   4  16      532.77      519.52     17.16 o 
 -10   5  16      209.51      185.97     21.61 o 
  -9   5  16       12.33       42.94     16.77 o 
  -8   5  16        9.01        5.66     14.79 o 
  -7   5  16       63.41       69.98     13.60 o 
  -6   5  16      271.48      256.23     15.61 o 
  -5   5  16      554.59      529.37     13.42 o 
  -4   5  16       14.53       26.68     12.58 o 
  -3   5  16      596.61      607.59     14.05 o 
  -2   5  16       24.56       27.68     11.23 o 
  -1   5  16      793.69      837.31     17.63 o 
   0   5  16        4.58       36.74     16.49 o 
   1   5  16        0.02       -3.14     13.93 o 
   2   5  16      112.51      139.84     10.43 o 
   3   5  16      228.08      257.04     15.19 o 
   4   5  16      348.54      350.21     13.52 o 
   5   5  16       63.82       58.84     11.81 o 
   6   5  16      112.34      110.81     12.28 o 
   7   5  16       27.98       19.00     13.28 o 
   8   5  16        0.70        9.54     14.42 o 
 -10   6  16      237.73      254.13     16.60 o 
  -9   6  16        4.44       -4.05     17.38 o 
  -8   6  16       30.96       50.42     17.48 o 
  -7   6  16      573.51      579.05     17.15 o 
  -6   6  16       53.11       49.01     14.10 o 
  -5   6  16        1.08        4.48     14.50 o 
  -4   6  16      187.17      180.38     13.53 o 
  -3   6  16      122.65      120.88     12.74 o 
  -2   6  16      763.13      744.70     14.18 o 
  -1   6  16      406.41      406.44     12.73 o 
   0   6  16       81.74       76.86     14.41 o 
   1   6  16       11.31        0.37     11.33 o 
   2   6  16       12.81       26.14     12.66 o 
   3   6  16     1855.68     1710.76     19.13 o 
   4   6  16        0.92       -4.17     13.16 o 
   5   6  16      206.49      190.09     14.46 o 
   6   6  16      191.64      192.63     14.12 o 
   7   6  16        1.35       -3.99     14.53 o 
   8   6  16      174.17      160.31     17.19 o 
  -9   7  16       93.66      110.66     22.27 o 
  -8   7  16        0.45      -15.30     15.30 o 
  -7   7  16      143.64      158.37     14.18 o 
  -6   7  16      409.52      364.33     16.16 o 
  -5   7  16        4.68       11.08     12.74 o 
  -4   7  16        0.01       10.22     11.64 o 
  -3   7  16      560.61      587.77     15.51 o 
  -2   7  16      281.83      276.06     13.03 o 
  -1   7  16       77.69      102.41     15.46 o 
   0   7  16        9.28       11.84     14.06 o 
   1   7  16      409.72      374.94     13.01 o 
   2   7  16      439.81      427.42     16.99 o 
   3   7  16      158.27      153.02     13.61 o 
   4   7  16      315.24      322.06     12.73 o 
   5   7  16      342.35      354.53     15.28 o 
   6   7  16        1.84       34.38     15.22 o 
   7   7  16       32.04       48.35     13.56 o 
  -9   8  16       98.54      111.55     23.25 o 
  -8   8  16        1.73       25.06     19.04 o 
  -7   8  16       19.89       13.36     17.15 o 
  -6   8  16       49.67       48.88     15.93 o 
  -5   8  16       97.27      107.86     15.86 o 
  -4   8  16        1.58       41.75     13.84 o 
  -3   8  16     1245.14     1212.40     34.84 o 
  -2   8  16        3.55       15.36     13.37 o 
  -1   8  16      101.76      117.35     12.24 o 
   0   8  16      911.00      795.56     19.79 o 
   1   8  16      100.92       89.30     14.95 o 
   2   8  16        7.97       20.76     16.73 o 
   3   8  16        5.18        7.08     16.41 o 
   4   8  16       35.39       49.95     13.65 o 
   5   8  16       27.87       20.76     13.31 o 
   6   8  16        3.85       10.29     17.18 o 
   7   8  16        2.55       21.85     16.86 o 
  -8   9  16       24.34       35.40     18.74 o 
  -7   9  16      183.06      181.50     18.41 o 
  -6   9  16        4.02       20.60     17.24 o 
  -5   9  16       31.95       34.66     13.41 o 
  -4   9  16        2.17       29.59     14.62 o 
  -3   9  16       14.64       51.22     14.54 o 
  -2   9  16       22.57       40.82     14.53 o 
  -1   9  16       73.71       71.67     12.46 o 
   0   9  16       11.98       20.07     13.49 o 
   1   9  16        0.56       11.65     14.30 o 
   2   9  16       63.46       89.64     14.65 o 
   3   9  16       36.30       35.93     15.89 o 
   4   9  16        1.33       10.28     14.12 o 
   5   9  16       20.45        7.83     18.75 o 
   6   9  16       98.36      109.19     18.51 o 
  -7  10  16       38.43       50.67     17.26 o 
  -6  10  16       47.53       44.07     18.78 o 
  -5  10  16      183.56      192.07     15.83 o 
  -4  10  16      223.94      231.95     15.38 o 
  -3  10  16      205.34      200.93     20.76 o 
  -2  10  16       81.59       63.21     14.78 o 
  -1  10  16      433.49      375.60     15.58 o 
   0  10  16       83.58       60.60     13.21 o 
   1  10  16      205.00      183.07     17.19 o 
   2  10  16        1.64        9.63     18.56 o 
   3  10  16       32.19       33.74     14.30 o 
   4  10  16       45.71       37.69     15.16 o 
   5  10  16        5.81       13.64     15.64 o 
  -5  11  16        4.92       -0.94     16.92 o 
  -4  11  16      189.42      222.98     25.98 o 
  -3  11  16       12.88       27.25     18.52 o 
  -2  11  16        4.21        0.36     16.89 o 
  -1  11  16        0.13       19.10     18.70 o 
   0  11  16        0.04       13.54     14.98 o 
   1  11  16       21.88       33.40     16.86 o 
   2  11  16      179.23      195.12     21.59 o 
   3  11  16       47.81       39.55     15.80 o 
   4  11  16        5.44       -9.69     20.02 o 
  -3  12  16      150.65      176.49     18.79 o 
  -2  12  16      172.38      176.08     18.47 o 
  -1  12  16        0.02       21.62     20.02 o 
   0  12  16        6.73       27.71     16.00 o 
   1  12  16        0.87       15.04     18.53 o 
 -11   0  17        8.25       23.38     20.71 o 
  -9   0  17      131.16       88.58     20.54 o 
  -7   0  17      782.62      802.47     51.85 o 
  -5   0  17      251.72      270.27     20.49 o 
  -3   0  17      369.09      378.96     15.36 o 
  -1   0  17      485.33      502.74     19.28 o 
   1   0  17      214.24      286.12     28.59 o 
   3   0  17        1.20       -1.16     27.58 o 
   5   0  17       91.69      100.92     15.87 o 
   7   0  17      173.73      204.62     21.96 o 
   9   0  17      483.74      439.97     27.80 o 
 -11   1  17        6.64       20.76     17.82 o 
 -10   1  17      206.49      214.53     16.18 o 
  -9   1  17       20.18       26.30     14.23 o 
  -8   1  17      387.70      349.40     16.18 o 
  -7   1  17      673.35      653.28     16.11 o 
  -6   1  17       38.71       21.61     12.87 o 
  -5   1  17      125.37      123.62     13.50 o 
  -4   1  17      278.96      293.45     11.48 o 
  -3   1  17       21.68       41.33     11.03 o 
  -2   1  17        0.42        4.26     12.12 o 
  -1   1  17        7.62        9.31     13.26 o 
   0   1  17        0.67        1.07     12.23 o 
   1   1  17      217.27      222.26     13.13 o 
   2   1  17      328.43      315.37     18.36 o 
   3   1  17       28.61       -1.98     13.94 o 
   4   1  17      511.90      515.41     18.64 o 
   5   1  17       53.58       76.51     12.11 o 
   6   1  17      101.11      105.11     14.78 o 
   7   1  17        4.14       14.98     13.38 o 
   8   1  17       27.92       33.01     15.76 o 
   9   1  17        1.21       43.56     15.11 o 
 -11   2  17        4.45        5.42     17.61 o 
 -10   2  17       10.11       28.46     16.54 o 
  -9   2  17        8.29       34.34     14.13 o 
  -8   2  17      852.77      725.34     12.47 o 
  -7   2  17       87.97       98.13     12.84 o 
  -6   2  17       18.13       15.62     13.96 o 
  -5   2  17       59.86       75.70     11.94 o 
  -4   2  17     1934.04     1946.42     39.10 o 
  -3   2  17      200.66      212.68     11.00 o 
  -2   2  17       83.60       85.48     13.47 o 
  -1   2  17      141.16      164.12     15.82 o 
   0   2  17      197.60      206.44     13.01 o 
   1   2  17        1.99        9.85     15.05 o 
   2   2  17      804.65      845.88     17.24 o 
   3   2  17      315.55      346.91     12.10 o 
   4   2  17      156.93      136.27     12.72 o 
   5   2  17      261.78      276.45     12.11 o 
   6   2  17      748.09      681.65     15.50 o 
   7   2  17        5.44        8.02     12.85 o 
   8   2  17      145.19      165.42     16.11 o 
   9   2  17       49.88       41.03     15.37 o 
 -11   3  17        6.58       20.67     15.98 o 
 -10   3  17        5.34       -3.75     17.39 o 
  -9   3  17      285.33      317.03     16.92 o 
  -8   3  17        4.05       14.11     12.37 o 
  -7   3  17      393.77      345.54     15.90 o 
  -6   3  17      692.57      713.32     14.96 o 
  -5   3  17      204.75      198.09     12.37 o 
  -4   3  17        2.42        9.68     12.39 o 
  -3   3  17      227.06      214.21     12.11 o 
  -2   3  17        0.52        0.03     12.51 o 
  -1   3  17      118.55      135.11     11.08 o 
   0   3  17      152.35      156.97     13.88 o 
   1   3  17      576.87      549.30     15.29 o 
   2   3  17       53.27       69.77     12.51 o 
   3   3  17      168.54      181.27     11.78 o 
   4   3  17      205.83      228.00     11.06 o 
   5   3  17       15.90       27.58     11.64 o 
   6   3  17      318.35      325.54     14.55 o 
   7   3  17       83.40       75.65     14.71 o 
   8   3  17      196.95      198.52     15.37 o 
   9   3  17      157.34      183.03     16.52 o 
 -10   4  17        0.13        0.92     15.23 o 
  -9   4  17        1.67       12.95     18.07 o 
  -8   4  17      634.74      662.81     18.10 o 
  -7   4  17      119.31      102.05     12.48 o 
  -6   4  17      785.73      717.86     15.38 o 
  -5   4  17     1120.70     1043.74     14.74 o 
  -4   4  17        2.33        3.46     12.67 o 
  -3   4  17      724.33      714.10     18.38 o 
  -2   4  17      900.76      881.29     25.99 o 
  -1   4  17       96.58      110.58     14.22 o 
   0   4  17       90.29       95.81     14.10 o 
   1   4  17        0.71        0.92     11.61 o 
   2   4  17        1.06       11.59     12.00 o 
   3   4  17      101.37       83.47     12.65 o 
   4   4  17     1202.87     1137.08     22.90 o 
   5   4  17       54.35       75.29     12.06 o 
   6   4  17      121.81      129.93     12.22 o 
   7   4  17      109.59      139.23     14.36 o 
   8   4  17       51.93       47.44     14.54 o 
 -10   5  17        3.93       -1.47     14.36 o 
  -9   5  17        1.42       23.39     18.57 o 
  -8   5  17      581.15      607.05     17.35 o 
  -7   5  17       50.12       73.20     15.14 o 
  -6   5  17      919.56      934.08     21.75 o 
  -5   5  17       27.40       30.53     13.05 o 
  -4   5  17     1684.49     1553.54     41.17 o 
  -3   5  17       44.10       54.85     12.60 o 
  -2   5  17      138.32      122.12     12.01 o 
  -1   5  17       25.89       45.48     14.43 o 
   0   5  17       20.61       15.40     12.76 o 
   1   5  17     1750.03     1674.38     29.43 o 
   2   5  17        4.68        5.03     13.22 o 
   3   5  17        4.02       28.95     13.65 o 
   4   5  17     2742.37     2753.97     16.89 o 
   5   5  17      389.77      422.32     13.07 o 
   6   5  17       20.90       34.27     14.37 o 
   7   5  17        4.23       -1.44     15.60 o 
   8   5  17        0.07       50.86     16.86 o 
 -10   6  17       18.43       52.14     28.64 o 
  -9   6  17       99.33      103.87     17.88 o 
  -8   6  17      108.83      115.73     16.44 o 
  -7   6  17      287.45      276.93     14.44 o 
  -6   6  17        2.19        8.04     15.23 o 
  -5   6  17      275.62      275.08     13.90 o 
  -4   6  17     1536.22     1470.67     27.62 o 
  -3   6  17      777.81      761.64     16.37 o 
  -2   6  17        8.35       23.17     11.84 o 
  -1   6  17       57.50       59.69     13.85 o 
   0   6  17     1049.48     1001.02     16.10 o 
   1   6  17       29.66       36.35     11.74 o 
   2   6  17      627.99      633.02     14.30 o 
   3   6  17      341.06      314.07     15.75 o 
   4   6  17      404.15      349.44     15.04 o 
   5   6  17       80.98      100.89     15.36 o 
   6   6  17        3.08       -9.92     13.90 o 
   7   6  17       49.78       55.81     14.95 o 
   8   6  17        1.02       -6.63     15.36 o 
  -9   7  17       32.95       73.77     21.68 o 
  -8   7  17        0.62        7.69     16.51 o 
  -7   7  17      158.21      170.25     16.72 o 
  -6   7  17        2.50       17.39     14.70 o 
  -5   7  17       24.88       29.28     14.39 o 
  -4   7  17      208.97      198.38     18.01 o 
  -3   7  17      385.90      370.11     17.21 o 
  -2   7  17      482.57      483.98     12.59 o 
  -1   7  17      143.66      144.93     12.37 o 
   0   7  17      168.28      160.21     14.53 o 
   1   7  17       17.07       34.58     12.86 o 
   2   7  17        0.95       -7.87     14.31 o 
   3   7  17      520.99      490.31     15.84 o 
   4   7  17      103.30      117.02     12.44 o 
   5   7  17        1.71       27.18     14.48 o 
   6   7  17       39.74       54.26     16.79 o 
   7   7  17      169.54      188.00     15.21 o 
  -8   8  17      184.98      236.10     20.25 o 
  -7   8  17       45.88       64.49     16.71 o 
  -6   8  17      261.13      233.21     13.88 o 
  -5   8  17       11.92       21.04     16.60 o 
  -4   8  17      736.45      700.87     14.96 o 
  -3   8  17       74.21       74.71     13.02 o 
  -2   8  17      696.66      688.44     21.29 o 
  -1   8  17      788.47      760.81     15.10 o 
   0   8  17     1221.49     1192.31     26.73 o 
   1   8  17       76.09       75.20     14.98 o 
   2   8  17        1.39        6.23     19.76 o 
   3   8  17        7.59       11.60     19.14 o 
   4   8  17      255.27      254.80     19.01 o 
   5   8  17        4.26       24.01     12.68 o 
   6   8  17       54.21       64.45     17.77 o 
  -8   9  17      138.62      125.41     18.19 o 
  -7   9  17       24.33       38.43     15.43 o 
  -6   9  17       61.19       82.59     14.78 o 
  -5   9  17        5.02       30.65     16.40 o 
  -4   9  17       19.25       17.09     15.32 o 
  -3   9  17      203.01      233.46     13.48 o 
  -2   9  17       16.60       22.98     13.44 o 
  -1   9  17      224.01      178.42     13.87 o 
   0   9  17      158.53      170.67     15.84 o 
   1   9  17       11.28        6.43     17.21 o 
   2   9  17       21.21       33.61     15.90 o 
   3   9  17       17.69       34.34     18.01 o 
   4   9  17        0.19       -6.31     18.25 o 
   5   9  17       14.16       32.14     15.16 o 
   6   9  17      102.62      114.40     18.84 o 
  -6  10  17       89.66       95.45     16.32 o 
  -5  10  17        3.43       28.77     18.14 o 
  -4  10  17       63.28       77.47     15.34 o 
  -3  10  17       34.62       11.64     13.37 o 
  -2  10  17       45.51       50.34     16.37 o 
  -1  10  17        1.44       10.20     16.28 o 
   0  10  17       29.29       35.69     14.74 o 
   1  10  17      163.57      195.80     17.29 o 
   2  10  17       70.91       72.23     18.39 o 
   3  10  17      314.27      286.27     16.50 o 
   4  10  17      160.21      169.52     19.64 o 
  -5  11  17       98.45      120.70     21.56 o 
  -4  11  17      944.80      974.13     32.77 o 
  -3  11  17        9.38       41.50     18.87 o 
  -2  11  17       11.17       18.55     20.98 o 
  -1  11  17       41.94       56.35     17.16 o 
   0  11  17       52.08       60.19     15.06 o 
   1  11  17       12.71       -9.13     16.92 o 
   2  11  17      172.24      191.49     19.91 o 
   3  11  17      103.63      125.65     16.27 o 
  -2  12  17        5.77       30.12     16.18 o 
  -1  12  17        5.77       21.17     23.77 o 
   0  12  17        7.09       -7.74     17.28 o 
 -10   0  18       27.32       52.09     20.36 o 
  -8   0  18      148.10      231.44     22.24 o 
  -6   0  18       39.27       62.37     19.88 o 
  -4   0  18      398.39      400.88     19.43 o 
  -2   0  18      616.00      627.27     23.67 o 
   0   0  18      808.69      888.03     24.52 o 
   2   0  18     1193.54     1304.41     22.87 o 
   4   0  18     1254.65     1265.67     27.74 o 
   6   0  18     1982.28     2047.52     54.24 o 
   8   0  18      301.07      344.53     32.17 o 
 -11   1  18        5.28       57.43     15.86 o 
 -10   1  18        3.40       26.47     16.85 o 
  -9   1  18        0.32       11.40     14.07 o 
  -8   1  18      714.58      694.22     18.62 o 
  -7   1  18        1.97        8.50     12.60 o 
  -6   1  18        4.21        3.15     13.93 o 
  -5   1  18       28.01       31.61     12.42 o 
  -4   1  18     1174.07     1170.26     22.05 o 
  -3   1  18       14.46       14.62     10.75 o 
  -2   1  18      466.01      509.91     15.15 o 
  -1   1  18      137.47      127.35     11.84 o 
   0   1  18       53.91       50.17     13.70 o 
   1   1  18      573.52      624.82     14.46 o 
   2   1  18     1262.30     1281.08     34.80 o 
   3   1  18     1160.57     1165.22     26.83 o 
   4   1  18      408.98      377.16     10.93 o 
   5   1  18      377.98      407.44     14.15 o 
   6   1  18        0.18      -12.95     12.95 o 
   7   1  18      349.48      343.49     15.65 o 
   8   1  18       21.35       38.66     15.05 o 
   9   1  18        1.76        2.65     15.31 o 
 -11   2  18       15.68       63.27     17.67 o 
 -10   2  18        4.52        3.47     15.49 o 
  -9   2  18       49.91       77.99     13.20 o 
  -8   2  18       49.74       27.91     15.89 o 
  -7   2  18        0.25       16.71     12.63 o 
  -6   2  18      468.50      447.68     16.62 o 
  -5   2  18      357.18      365.37     12.90 o 
  -4   2  18      126.55      141.56     12.68 o 
  -3   2  18        3.95       12.66     10.97 o 
  -2   2  18     1077.86     1120.64     15.51 o 
  -1   2  18      157.19      160.48     15.63 o 
   0   2  18      177.40      175.12     12.01 o 
   1   2  18       19.99       34.34     12.55 o 
   2   2  18      391.15      429.13     14.97 o 
   3   2  18       46.97       37.40     14.19 o 
   4   2  18      114.42      119.98     10.98 o 
   5   2  18      111.37      110.52     11.85 o 
   6   2  18       45.79       64.89     14.12 o 
   7   2  18      257.98      264.69     14.63 o 
   8   2  18        2.00       19.88     15.14 o 
   9   2  18      100.33       84.30     19.86 o 
 -10   3  18      180.23      167.45     15.04 o 
  -9   3  18      162.39      151.95     13.87 o 
  -8   3  18       17.40       28.67     16.09 o 
  -7   3  18        8.73       20.32     14.49 o 
  -6   3  18       73.45       80.54     13.42 o 
  -5   3  18      229.98      231.55     14.31 o 
  -4   3  18      242.93      230.64     13.14 o 
  -3   3  18     1457.76     1435.00     26.37 o 
  -2   3  18        0.75       12.77     13.83 o 
  -1   3  18      171.61      149.69     13.21 o 
   0   3  18        0.44      -13.51     13.70 o 
   1   3  18      281.80      288.72     14.84 o 
   2   3  18      360.71      318.93     14.86 o 
   3   3  18       58.52       68.45     13.36 o 
   4   3  18      179.92      183.07     12.23 o 
   5   3  18       63.15      108.61     13.70 o 
   6   3  18      781.09      763.60     15.84 o 
   7   3  18       27.02       42.91     16.53 o 
   8   3  18      278.09      269.39     16.00 o 
 -10   4  18       25.14      -13.97     18.19 o 
  -9   4  18        9.29       -4.76     18.79 o 
  -8   4  18       11.19       10.53     15.45 o 
  -7   4  18      265.54      288.22     16.73 o 
  -6   4  18       25.01       35.02     14.78 o 
  -5   4  18      476.36      465.77     15.07 o 
  -4   4  18        1.40        8.25     12.71 o 
  -3   4  18      840.37      811.17     12.94 o 
  -2   4  18     2094.30     2075.59     30.68 o 
  -1   4  18      167.24      169.84     16.29 o 
   0   4  18        0.31       19.05     15.65 o 
   1   4  18      292.06      292.28     12.87 o 
   2   4  18      555.87      557.81     14.42 o 
   3   4  18      568.55      545.56     14.62 o 
   4   4  18       18.50       28.37     12.02 o 
   5   4  18       87.08      114.10     13.94 o 
   6   4  18        3.72       28.86     21.87 o 
   7   4  18      398.69      404.50     15.29 o 
   8   4  18       60.62       68.49     16.04 o 
 -10   5  18       11.28       30.83     17.29 o 
  -9   5  18        7.56       30.73     15.43 o 
  -8   5  18       64.12       53.46     14.85 o 
  -7   5  18       70.20       82.94     16.19 o 
  -6   5  18      185.13      169.04     14.24 o 
  -5   5  18       78.23       54.41     12.84 o 
  -4   5  18     1235.18     1156.88     26.68 o 
  -3   5  18       17.98       10.47     12.76 o 
  -2   5  18       99.27      118.11     13.67 o 
  -1   5  18      682.33      672.40     15.21 o 
   0   5  18        2.94       12.79     11.29 o 
   1   5  18      221.80      223.65     13.78 o 
   2   5  18      218.09      266.86     14.20 o 
   3   5  18        4.28        5.90     12.96 o 
   4   5  18       42.35       45.44     11.88 o 
   5   5  18       30.63       28.41     11.89 o 
   6   5  18       59.37       93.22     14.06 o 
   7   5  18      498.21      482.92     15.87 o 
   8   5  18       20.02       41.31     18.49 o 
  -9   6  18       50.04       43.91     17.30 o 
  -8   6  18       93.37      128.54     16.74 o 
  -7   6  18       13.50       24.36     14.86 o 
  -6   6  18      720.07      623.30     14.94 o 
  -5   6  18        1.29       -0.95     13.80 o 
  -4   6  18      739.89      703.28     17.06 o 
  -3   6  18      997.53      924.73     16.76 o 
  -2   6  18       48.74       59.41     10.88 o 
  -1   6  18      286.94      286.63     13.41 o 
   0   6  18      140.50      119.15     15.39 o 
   1   6  18     1568.75     1416.56     22.20 o 
   2   6  18      271.56      275.59     12.14 o 
   3   6  18      206.24      173.75     12.24 o 
   4   6  18      516.67      499.63     14.37 o 
   5   6  18       29.27       39.60     15.52 o 
   6   6  18       15.71       28.76     14.57 o 
   7   6  18       12.42       29.60     16.21 o 
  -9   7  18        0.03       19.79     16.55 o 
  -8   7  18       28.04       35.00     17.26 o 
  -7   7  18       40.13       34.38     13.98 o 
  -6   7  18       62.52       39.23     15.80 o 
  -5   7  18      206.93      200.74     13.04 o 
  -4   7  18        9.63       21.93     12.25 o 
  -3   7  18       73.40       71.84     13.53 o 
  -2   7  18      133.18      149.91     14.60 o 
  -1   7  18      369.45      326.54     15.87 o 
   0   7  18      293.19      308.83     14.81 o 
   1   7  18        0.01       15.16     12.14 o 
   2   7  18      375.49      319.34     15.50 o 
   3   7  18      298.33      305.72     15.45 o 
   4   7  18        6.91        8.43     11.91 o 
   5   7  18        8.79       21.05     13.27 o 
   6   7  18        2.47        3.08     14.05 o 
   7   7  18        3.58       15.64     14.18 o 
  -8   8  18       87.25       89.24     19.53 o 
  -7   8  18        0.00        4.66     16.40 o 
  -6   8  18       36.68       35.57     17.01 o 
  -5   8  18        2.37        9.33     13.17 o 
  -4   8  18      255.52      225.58     14.06 o 
  -3   8  18       46.89       52.27     11.93 o 
  -2   8  18      158.97      159.59     15.63 o 
  -1   8  18       88.38      125.38     13.99 o 
   0   8  18        4.44       31.74     15.10 o 
   1   8  18      718.46      681.27     17.98 o 
   2   8  18       95.10       98.79     14.15 o 
   3   8  18       46.33       81.35     24.00 o 
   4   8  18      169.43      157.69     14.11 o 
   5   8  18       34.95       27.01     14.63 o 
   6   8  18      165.83      166.86     15.82 o 
  -7   9  18        4.55       18.89     18.70 o 
  -6   9  18        0.03      -16.05     16.05 o 
  -5   9  18       60.05       64.46     17.51 o 
  -4   9  18       14.05       15.70     14.03 o 
  -3   9  18        1.70      -10.71     13.19 o 
  -2   9  18      136.02      153.73     15.28 o 
  -1   9  18      228.44      224.56     14.26 o 
   0   9  18        3.51        2.95     14.54 o 
   1   9  18       12.46       15.11     13.77 o 
   2   9  18      118.52      120.98     14.08 o 
   3   9  18      214.20      207.62     23.83 o 
   4   9  18      246.51      187.16     16.15 o 
   5   9  18      125.36      148.42     16.79 o 
  -6  10  18       16.27       34.01     17.49 o 
  -5  10  18       32.06       30.69     17.03 o 
  -4  10  18       12.73       44.32     17.77 o 
  -3  10  18        0.00        7.36     13.48 o 
  -2  10  18      304.14      302.74     17.39 o 
  -1  10  18       27.05       32.02     15.14 o 
   0  10  18      123.16      171.98     19.28 o 
   1  10  18      121.67       93.43     18.84 o 
   2  10  18       55.44       81.92     21.08 o 
   3  10  18       49.64       72.37     17.34 o 
   4  10  18       48.05       47.98     21.00 o 
  -4  11  18      174.19      183.47     20.12 o 
  -3  11  18       27.44       55.23     16.25 o 
  -2  11  18       12.65        2.64     16.45 o 
  -1  11  18       38.84       58.44     17.08 o 
   0  11  18      141.48      134.31     16.36 o 
   1  11  18        0.22       35.10     18.55 o 
   2  11  18       40.72       67.83     23.33 o 
 -11   0  19      146.27      177.88     29.95 o 
  -9   0  19        7.25        7.56     27.38 o 
  -7   0  19      209.56      200.53     19.10 o 
  -5   0  19       60.99       50.10     19.58 o 
  -3   0  19     2080.39     2013.66     21.09 o 
  -1   0  19     1485.64     1553.68     26.49 o 
   1   0  19        0.03       -2.68     17.84 o 
   3   0  19      655.74      603.02     39.60 o 
   5   0  19     1046.47     1115.50     19.01 o 
   7   0  19       76.66      117.78     19.54 o 
 -11   1  19        7.25        8.68     17.58 o 
 -10   1  19      259.08      285.95     14.80 o 
  -9   1  19       13.80       33.42     17.10 o 
  -8   1  19       51.09       83.32     14.76 o 
  -7   1  19       12.68       23.83     13.86 o 
  -6   1  19        7.02       14.81     13.27 o 
  -5   1  19      331.78      328.54     12.79 o 
  -4   1  19        0.69       -3.37     10.38 o 
  -3   1  19      389.58      408.77     12.47 o 
  -2   1  19      115.35      124.78     12.95 o 
  -1   1  19     1015.79      981.69     31.10 o 
   0   1  19     1555.49     1541.02     24.36 o 
   1   1  19      129.23      130.21     13.22 o 
   2   1  19      464.03      489.21     17.27 o 
   3   1  19     1464.89     1463.58     16.82 o 
   4   1  19        9.29       10.74     15.41 o 
   5   1  19      124.43      150.56     14.85 o 
   6   1  19      216.33      240.34     14.72 o 
   7   1  19      152.66      136.96     13.88 o 
   8   1  19      116.73      100.58     16.78 o 
 -10   2  19       26.96       43.26     15.72 o 
  -9   2  19      122.34      141.07     15.13 o 
  -8   2  19       93.26       88.49     16.21 o 
  -7   2  19      122.79      102.53     14.04 o 
  -6   2  19      412.75      434.49     15.51 o 
  -5   2  19      128.48      121.43     13.37 o 
  -4   2  19        7.50       18.54     11.89 o 
  -3   2  19        6.63       -0.35     11.05 o 
  -2   2  19      724.98      683.19     14.59 o 
  -1   2  19       40.37       11.98     13.94 o 
   0   2  19        1.82       -3.15     12.59 o 
   1   2  19      207.07      204.33     13.21 o 
   2   2  19      241.90      196.01     13.30 o 
   3   2  19      717.49      772.53     15.91 o 
   4   2  19      569.10      572.05     16.08 o 
   5   2  19        4.23        6.54     12.79 o 
   6   2  19       48.35       86.04     20.06 o 
   7   2  19       48.65       43.53     14.42 o 
   8   2  19       23.21       39.61     16.69 o 
 -10   3  19        3.01       15.21     16.50 o 
  -9   3  19      153.19      130.44     16.97 o 
  -8   3  19       14.94       29.57     14.98 o 
  -7   3  19      620.79      583.63     15.81 o 
  -6   3  19      730.42      657.62     13.58 o 
  -5   3  19       15.22       27.96     14.06 o 
  -4   3  19      133.82      141.03     14.07 o 
  -3   3  19       26.51       30.72     12.67 o 
  -2   3  19     1901.69     1923.58     33.99 o 
  -1   3  19       79.08       68.52     14.32 o 
   0   3  19      549.75      517.68     21.47 o 
   1   3  19     1079.09     1081.37     18.29 o 
   2   3  19       10.03       35.07     12.93 o 
   3   3  19       13.69        3.58     16.70 o 
   4   3  19      218.98      233.40     12.83 o 
   5   3  19      202.64      194.03     14.09 o 
   6   3  19      141.38      140.39     19.37 o 
   7   3  19        1.60       12.16     16.79 o 
   8   3  19      147.21      140.61     18.42 o 
 -10   4  19       60.73       33.79     18.85 o 
  -9   4  19       31.07       46.84     16.96 o 
  -8   4  19       96.36       88.90     13.83 o 
  -7   4  19        7.19       -4.07     15.56 o 
  -6   4  19       30.38       29.99     13.91 o 
  -5   4  19       34.36       53.01     13.31 o 
  -4   4  19       94.74       89.88     12.36 o 
  -3   4  19      219.90      223.27     13.18 o 
  -2   4  19      324.88      344.74     16.51 o 
  -1   4  19      279.42      329.70     16.91 o 
   0   4  19      486.09      469.58     15.32 o 
   1   4  19        8.89       20.94     14.49 o 
   2   4  19     1209.29     1195.37     22.85 o 
   3   4  19       83.36       79.90     14.13 o 
   4   4  19      362.49      399.56     13.38 o 
   5   4  19      186.63      179.20     13.47 o 
   6   4  19       49.45       89.23     14.35 o 
   7   4  19      143.69      131.44     16.24 o 
   8   4  19      118.75      168.70     17.37 o 
 -10   5  19      154.27      200.60     23.91 o 
  -9   5  19       34.16       36.88     17.60 o 
  -8   5  19      186.68      149.69     18.07 o 
  -7   5  19      264.54      288.32     14.77 o 
  -6   5  19      217.90      211.13     16.82 o 
  -5   5  19      271.85      268.87     12.66 o 
  -4   5  19      212.33      213.35     12.28 o 
  -3   5  19      108.05      119.83     14.06 o 
  -2   5  19      123.11      149.96     13.71 o 
  -1   5  19      300.09      291.32     14.27 o 
   0   5  19      300.24      327.86     14.20 o 
   1   5  19       96.37      127.35     13.60 o 
   2   5  19      380.23      361.87     14.94 o 
   3   5  19      139.91      133.03     15.76 o 
   4   5  19       33.34       45.77     13.80 o 
   5   5  19       54.35       60.71     15.44 o 
   6   5  19      247.50      263.56     13.38 o 
   7   5  19       76.01      100.69     17.72 o 
  -9   6  19        5.00       48.28     18.34 o 
  -8   6  19       11.23       28.32     16.21 o 
  -7   6  19      116.13      113.10     15.75 o 
  -6   6  19       10.80       20.48     13.75 o 
  -5   6  19      124.33      140.42     13.57 o 
  -4   6  19        8.76       11.73     12.14 o 
  -3   6  19      462.77      456.57     15.21 o 
  -2   6  19        0.54       12.43     13.13 o 
  -1   6  19      188.60      223.93     13.11 o 
   0   6  19      159.55      199.71     15.77 o 
   1   6  19        9.26        2.34     13.06 o 
   2   6  19      138.17      118.12     13.38 o 
   3   6  19      198.63      179.94     16.32 o 
   4   6  19      375.42      313.36     13.98 o 
   5   6  19       14.14       26.24     13.82 o 
   6   6  19       26.48       49.63     14.66 o 
   7   6  19       89.31      101.30     16.92 o 
  -9   7  19       45.51       66.71     25.02 o 
  -8   7  19       10.89       20.91     15.79 o 
  -7   7  19       23.13       52.16     15.76 o 
  -6   7  19        2.14       11.92     14.79 o 
  -5   7  19        3.63        5.89     13.83 o 
  -4   7  19        3.89       37.42     12.86 o 
  -3   7  19       66.77       95.99     14.48 o 
  -2   7  19        1.17        9.70     14.89 o 
  -1   7  19      400.81      427.38     14.45 o 
   0   7  19      140.70      167.17     18.08 o 
   1   7  19      304.59      301.12     15.50 o 
   2   7  19       36.07       22.89     13.79 o 
   3   7  19       14.83       51.59     24.61 o 
   4   7  19       90.21       87.68     13.76 o 
   5   7  19        0.06       21.37     13.57 o 
   6   7  19      171.91      140.81     15.56 o 
  -8   8  19       78.30       56.72     17.47 o 
  -7   8  19       18.32       18.58     17.72 o 
  -6   8  19      283.99      274.65     17.30 o 
  -5   8  19       12.83        7.74     14.31 o 
  -4   8  19      107.45      120.67     14.05 o 
  -3   8  19       14.68       10.69     14.31 o 
  -2   8  19        5.79       22.10     13.13 o 
  -1   8  19        4.14        9.03     14.77 o 
   0   8  19       40.91       47.83     13.18 o 
   1   8  19      304.21      267.72     14.69 o 
   2   8  19       46.18       60.88     13.48 o 
   3   8  19       23.42       39.49     14.82 o 
   4   8  19      224.71      228.35     15.84 o 
   5   8  19      165.06      171.98     17.48 o 
   6   8  19       28.34       49.02     15.04 o 
  -7   9  19        3.52      -10.14     17.12 o 
  -6   9  19       37.38       50.99     16.43 o 
  -5   9  19      113.05      103.81     15.97 o 
  -4   9  19        0.11        7.43     15.26 o 
  -3   9  19      184.76      198.18     13.61 o 
  -2   9  19       76.97      100.46     14.59 o 
  -1   9  19        5.45       18.22     12.64 o 
   0   9  19        0.76        5.01     13.42 o 
   1   9  19       93.40      120.34     15.56 o 
   2   9  19      160.15      128.12     14.47 o 
   3   9  19      227.91      212.81     16.30 o 
   4   9  19      628.05      638.99     20.14 o 
   5   9  19       19.25       10.28     15.85 o 
  -6  10  19        7.56       30.22     16.51 o 
  -5  10  19        1.12       -6.73     17.14 o 
  -4  10  19       16.86       -3.43     18.35 o 
  -3  10  19       43.53       36.90     14.03 o 
  -2  10  19       10.41        6.13     16.55 o 
  -1  10  19       10.22       -1.03     15.52 o 
   0  10  19      197.31      230.78     21.27 o 
   1  10  19       20.79       42.70     21.09 o 
   2  10  19        8.00        1.45     19.28 o 
   3  10  19       43.93       52.80     14.65 o 
  -4  11  19       27.26       27.36     16.23 o 
  -3  11  19       20.03        7.80     16.16 o 
  -2  11  19       94.51       85.38     16.22 o 
  -1  11  19      477.03      494.28     20.01 o 
   0  11  19       54.63       75.37     13.47 o 
   1  11  19      122.15      145.39     19.42 o 
 -10   0  20      260.89      255.83     28.41 o 
  -8   0  20      142.80      147.48     20.21 o 
  -6   0  20     1964.50     1957.62     73.95 o 
  -4   0  20      211.85      189.52     19.53 o 
  -2   0  20     2256.45     2344.61     62.82 o 
   0   0  20     1328.40     1258.56     57.87 o 
   2   0  20      620.31      643.38     39.31 o 
   4   0  20      789.50      745.45     17.81 o 
   6   0  20      990.63     1013.51     22.05 o 
   8   0  20        2.11       39.04     19.93 o 
 -10   1  20       69.26       51.10     18.00 o 
  -9   1  20       11.77       22.56     17.01 o 
  -8   1  20       15.03       20.31     16.07 o 
  -7   1  20      373.70      398.77     16.03 o 
  -6   1  20       18.91       35.27     13.36 o 
  -5   1  20      243.08      250.98     13.63 o 
  -4   1  20       23.46       47.49     13.57 o 
  -3   1  20     1285.66     1251.67     27.79 o 
  -2   1  20       38.52       44.50     16.08 o 
  -1   1  20       57.10       47.19     11.79 o 
   0   1  20     1224.36     1220.69     16.09 o 
   1   1  20      502.31      560.78     15.67 o 
   2   1  20        9.83       34.00     14.35 o 
   3   1  20      103.09      113.67     12.62 o 
   4   1  20       14.33       18.54     13.16 o 
   5   1  20        0.49       -7.92     13.75 o 
   6   1  20        0.26        2.03     12.85 o 
   7   1  20      163.06      149.80     15.01 o 
   8   1  20      167.81      150.58     17.56 o 
 -10   2  20        3.11       11.54     19.81 o 
  -9   2  20       15.23       46.89     18.55 o 
  -8   2  20       35.47       36.57     15.34 o 
  -7   2  20       39.80       45.29     15.40 o 
  -6   2  20       27.49       23.37     13.76 o 
  -5   2  20      481.94      440.18     13.65 o 
  -4   2  20      105.86      107.22     13.03 o 
  -3   2  20     2469.90     2491.26     40.12 o 
  -2   2  20     1029.15      959.54     30.84 o 
  -1   2  20      734.57      719.88     18.20 o 
   0   2  20       35.04       21.65     14.05 o 
   1   2  20       53.11       52.12     16.08 o 
   2   2  20      113.15      111.55     14.78 o 
   3   2  20       81.16      131.30     14.32 o 
   4   2  20      203.28      220.55     13.69 o 
   5   2  20       12.61       34.01     13.19 o 
   6   2  20        1.56       31.36     23.97 o 
   7   2  20       60.96       87.85     18.08 o 
   8   2  20      600.63      548.64     25.61 o 
 -10   3  20      220.77      229.03     21.54 o 
  -9   3  20       32.27       29.70     17.83 o 
  -8   3  20       20.29       32.38     15.43 o 
  -7   3  20       12.67       12.37     14.74 o 
  -6   3  20      174.26      164.49     14.17 o 
  -5   3  20       39.21       46.07     14.26 o 
  -4   3  20     1042.95     1026.76     16.12 o 
  -3   3  20      245.63      231.81     13.44 o 
  -2   3  20      542.74      544.58     16.84 o 
  -1   3  20      480.14      484.88     14.14 o 
   0   3  20      142.00      137.97     14.51 o 
   1   3  20      445.30      394.13     27.37 o 
   2   3  20       47.33       39.69     14.88 o 
   3   3  20        1.45        6.76     12.69 o 
   4   3  20       11.04       28.31     11.32 o 
   5   3  20       11.55       50.28     17.17 o 
   6   3  20      157.21      156.25     13.48 o 
   7   3  20        2.67       29.42     18.76 o 
   8   3  20        2.60        6.71     17.59 o 
 -10   4  20        3.99       21.35     25.82 o 
  -9   4  20       67.45       60.59     15.37 o 
  -8   4  20       49.53       55.30     16.23 o 
  -7   4  20       64.89       67.82     15.77 o 
  -6   4  20        6.91       26.82     15.13 o 
  -5   4  20      386.15      385.18     14.43 o 
  -4   4  20      216.21      194.47     19.10 o 
  -3   4  20     1236.67     1203.14     39.63 o 
  -2   4  20      825.18      831.45     14.57 o 
  -1   4  20      146.29      154.73     16.37 o 
   0   4  20        2.90       30.13     14.75 o 
   1   4  20      873.62      846.18     27.94 o 
   2   4  20      492.97      446.82     22.20 o 
   3   4  20       49.26       41.69     18.91 o 
   4   4  20      146.82      133.31     12.25 o 
   5   4  20       44.65       67.12     15.63 o 
   6   4  20        0.05       14.48     13.42 o 
   7   4  20       93.49       83.61     14.92 o 
  -9   5  20        0.07       40.01     19.57 o 
  -8   5  20       84.63       70.28     17.58 o 
  -7   5  20        3.06       11.91     15.43 o 
  -6   5  20      113.40      108.44     15.60 o 
  -5   5  20      146.91      159.22     15.34 o 
  -4   5  20      102.81      127.79     14.63 o 
  -3   5  20     1003.05      984.51     21.82 o 
  -2   5  20      124.43      141.96     12.30 o 
  -1   5  20     1455.16     1405.70     28.23 o 
   0   5  20       15.27        4.37     12.62 o 
   1   5  20       72.92       73.24     13.71 o 
   2   5  20      734.36      728.28     15.84 o 
   3   5  20       39.27       54.33     14.73 o 
   4   5  20       15.35       39.61     13.12 o 
   5   5  20      113.72      132.43     14.10 o 
   6   5  20       18.41       10.75     16.77 o 
   7   5  20       53.90       58.87     14.88 o 
  -9   6  20       29.34       25.71     18.49 o 
  -8   6  20       41.80       49.95     18.05 o 
  -7   6  20        7.70       23.54     15.71 o 
  -6   6  20        6.56       29.01     14.90 o 
  -5   6  20      698.55      727.92     21.79 o 
  -4   6  20      510.47      514.22     13.39 o 
  -3   6  20        6.47        6.33     14.63 o 
  -2   6  20     2107.08     1988.14     27.28 o 
  -1   6  20      339.92      362.92     18.79 o 
   0   6  20      680.52      665.12     18.09 o 
   1   6  20      816.20      821.31     16.04 o 
   2   6  20       45.38       54.48     13.69 o 
   3   6  20       18.08       -4.05     19.11 o 
   4   6  20       11.35       35.33     14.56 o 
   5   6  20      165.23      154.36     14.52 o 
   6   6  20        9.42       26.73     16.36 o 
  -8   7  20        0.01       23.34     15.46 o 
  -7   7  20       60.92       76.91     16.27 o 
  -6   7  20        2.17       -4.61     14.35 o 
  -5   7  20      105.34       92.00     14.11 o 
  -4   7  20      104.38      113.18     12.93 o 
  -3   7  20        1.79       17.37     12.32 o 
  -2   7  20      149.77      142.09     12.55 o 
  -1   7  20       40.52       37.70     12.86 o 
   0   7  20       35.12       46.76     14.95 o 
   1   7  20      108.77       94.87     15.75 o 
   2   7  20        1.41       -2.18     14.18 o 
   3   7  20       11.76        8.39     21.51 o 
   4   7  20       47.48       75.87     14.91 o 
   5   7  20      195.04      193.63     15.40 o 
   6   7  20       31.23       46.66     15.12 o 
  -7   8  20       97.63       89.76     19.47 o 
  -6   8  20        8.61        7.63     16.00 o 
  -5   8  20       11.68       20.60     14.46 o 
  -4   8  20        0.84       18.24     15.09 o 
  -3   8  20      137.32      144.21     14.16 o 
  -2   8  20      379.51      379.80     22.30 o 
  -1   8  20      264.11      282.52     16.78 o 
   0   8  20      618.14      586.57     14.68 o 
   1   8  20       13.14       52.71     17.30 o 
   2   8  20      146.61      150.25     15.32 o 
   3   8  20      166.72      154.94     18.15 o 
   4   8  20       48.95       47.23     14.02 o 
   5   8  20      233.43      202.99     17.15 o 
  -6   9  20       63.45       58.94     18.98 o 
  -5   9  20       62.61       54.91     15.43 o 
  -4   9  20        0.80        0.55     13.23 o 
  -3   9  20       33.50       36.87     14.29 o 
  -2   9  20      132.52      149.16     15.42 o 
  -1   9  20       24.17       51.25     13.37 o 
   0   9  20       18.70       22.90     13.70 o 
   1   9  20       13.70       21.56     15.63 o 
   2   9  20        7.46       -2.05     14.81 o 
   3   9  20      275.33      288.80     21.42 o 
   4   9  20        0.54       13.96     13.93 o 
  -5  10  20      251.70      277.15     18.99 o 
  -4  10  20      135.29      142.48     18.90 o 
  -3  10  20      177.78      183.37     14.28 o 
  -2  10  20       66.35       84.09     16.90 o 
  -1  10  20       15.61        1.38     16.50 o 
   0  10  20       15.50       14.87     14.85 o 
   1  10  20        9.03       34.29     16.32 o 
   2  10  20        5.03       45.76     18.35 o 
   3  10  20        0.00       25.70     16.44 o 
  -2  11  20       30.69       40.08     16.49 o 
  -1  11  20       70.20       69.31     17.34 o 
   0  11  20      291.62      329.72     14.92 o 
  -9   0  21       65.40       27.71     24.61 o 
  -7   0  21      763.55      828.71     36.48 o 
  -5   0  21      877.31      868.34     32.40 o 
  -3   0  21       19.37       58.51     25.74 o 
  -1   0  21      368.45      335.25     35.59 o 
   1   0  21        0.43       11.86     23.46 o 
   3   0  21      521.02      468.63     21.48 o 
   5   0  21      949.94      892.99     20.97 o 
   7   0  21      519.16      515.92     27.91 o 
 -10   1  21       95.49       88.70     17.24 o 
  -9   1  21      110.82      152.05     16.88 o 
  -8   1  21      250.90      225.43     16.62 o 
  -7   1  21       38.49       16.04     14.21 o 
  -6   1  21       58.13       61.16     13.06 o 
  -5   1  21       52.07       38.17     14.41 o 
  -4   1  21      290.48      288.12     11.50 o 
  -3   1  21      121.60      123.50     11.35 o 
  -2   1  21      176.58      201.13     16.23 o 
  -1   1  21      329.06      323.38     13.79 o 
   0   1  21       76.19      100.76     13.36 o 
   1   1  21     1062.92     1018.57     20.83 o 
   2   1  21        9.98       33.03     16.66 o 
   3   1  21      435.61      455.44     14.80 o 
   4   1  21      333.30      337.46     17.57 o 
   5   1  21      528.10      566.46     19.03 o 
   6   1  21      202.02      230.07     13.01 o 
   7   1  21        0.04        5.55     14.31 o 
   8   1  21      123.93      127.61     17.73 o 
 -10   2  21       62.75       70.68     20.56 o 
  -9   2  21       37.89       66.63     17.80 o 
  -8   2  21       10.16        7.49     16.86 o 
  -7   2  21       76.85      101.24     14.46 o 
  -6   2  21       24.62       40.35     13.73 o 
  -5   2  21       95.36       82.85     12.02 o 
  -4   2  21     1102.84     1062.32     31.62 o 
  -3   2  21      125.63      139.34     12.38 o 
  -2   2  21     1411.01     1455.29     48.22 o 
  -1   2  21      553.79      564.13     19.79 o 
   0   2  21       62.95       53.44     14.61 o 
   1   2  21       26.45       47.86     13.44 o 
   2   2  21      309.19      311.12     14.27 o 
   3   2  21        2.61       -0.81     14.08 o 
   4   2  21      264.64      251.80     18.31 o 
   5   2  21       26.22       31.79     14.32 o 
   6   2  21        4.07       36.13     16.16 o 
   7   2  21        0.01       15.16     14.23 o 
 -10   3  21       67.67       78.94     20.62 o 
  -9   3  21        6.67        7.04     17.18 o 
  -8   3  21       35.97       47.89     17.25 o 
  -7   3  21        5.63       30.60     12.90 o 
  -6   3  21      144.02      160.70     13.56 o 
  -5   3  21      455.55      442.35     14.29 o 
  -4   3  21      258.09      221.85     12.17 o 
  -3   3  21     1276.80     1185.66     31.16 o 
  -2   3  21       16.66       44.87     13.68 o 
  -1   3  21       61.77       94.37     14.86 o 
   0   3  21        8.95       16.98     14.42 o 
   1   3  21      271.96      250.43     14.21 o 
   2   3  21        1.75        9.22     12.41 o 
   3   3  21       45.29       55.14     12.40 o 
   4   3  21      147.92      178.92     11.55 o 
   5   3  21      465.87      448.42     21.07 o 
   6   3  21       52.55       86.47     16.77 o 
   7   3  21       18.86       30.95     15.41 o 
  -9   4  21        0.00        8.66     16.25 o 
  -8   4  21       14.51       21.16     16.00 o 
  -7   4  21       36.00       59.50     14.88 o 
  -6   4  21      151.20      138.27     15.75 o 
  -5   4  21        0.29        3.76     13.82 o 
  -4   4  21      510.23      502.66     14.48 o 
  -3   4  21      341.97      308.14     11.25 o 
  -2   4  21      111.39      110.60     13.11 o 
  -1   4  21        6.27       -1.36     13.90 o 
   0   4  21      209.07      222.42     14.22 o 
   1   4  21      142.26      119.54     12.98 o 
   2   4  21      125.31      141.46     13.45 o 
   3   4  21     1538.99     1430.20     40.56 o 
   4   4  21       47.22       65.79     11.69 o 
   5   4  21      149.33      158.65     13.13 o 
   6   4  21       41.03       47.05     14.72 o 
   7   4  21        3.07       -8.28     15.63 o 
  -9   5  21       20.70       24.34     17.87 o 
  -8   5  21       64.04       40.47     15.73 o 
  -7   5  21        0.88       10.88     16.52 o 
  -6   5  21       24.22       50.49     14.78 o 
  -5   5  21      437.84      411.50     15.40 o 
  -4   5  21      236.64      235.37     14.31 o 
  -3   5  21     1062.87     1021.44     25.58 o 
  -2   5  21      524.10      510.32     13.52 o 
  -1   5  21     1578.67     1460.30     47.81 o 
   0   5  21      425.79      427.24     15.14 o 
   1   5  21      126.28      149.79     16.89 o 
   2   5  21        5.31       52.76     14.83 o 
   3   5  21      336.00      380.04     15.69 o 
   4   5  21      444.84      418.77     14.43 o 
   5   5  21       59.20       70.33     13.57 o 
   6   5  21        3.67       16.20     14.01 o 
   7   5  21      265.11      258.15     16.69 o 
  -8   6  21       40.41       37.07     15.80 o 
  -7   6  21       12.32       24.75     16.93 o 
  -6   6  21      151.01      149.72     13.65 o 
  -5   6  21      288.37      279.11     17.92 o 
  -4   6  21       94.55       88.95     13.47 o 
  -3   6  21      186.85      187.24     14.46 o 
  -2   6  21      852.53      809.21     22.19 o 
  -1   6  21      104.53      135.02     13.72 o 
   0   6  21      186.42      209.67     20.42 o 
   1   6  21       36.82       61.15     13.95 o 
   2   6  21      273.78      254.66     19.66 o 
   3   6  21       10.15       29.00     13.16 o 
   4   6  21       50.19        5.80     13.19 o 
   5   6  21        2.29       23.32     14.76 o 
   6   6  21        1.70       33.11     15.32 o 
  -8   7  21        4.92       10.99     16.43 o 
  -7   7  21        7.18       16.23     14.61 o 
  -6   7  21      392.45      366.54     16.61 o 
  -5   7  21      115.92      107.03     15.54 o 
  -4   7  21       57.23       36.32     14.80 o 
  -3   7  21       10.25       17.08     13.42 o 
  -2   7  21      318.03      311.70     12.84 o 
  -1   7  21      109.93      112.69     13.30 o 
   0   7  21      186.09      159.82     17.24 o 
   1   7  21       16.51        9.85     15.24 o 
   2   7  21       25.50       34.63     15.68 o 
   3   7  21        8.62       22.10     16.89 o 
   4   7  21      214.28      173.30     12.75 o 
   5   7  21       85.48       69.77     15.34 o 
  -7   8  21       95.97      105.90     17.85 o 
  -6   8  21       77.23       63.18     15.52 o 
  -5   8  21       45.29       68.21     13.81 o 
  -4   8  21      194.72      183.28     15.31 o 
  -3   8  21       47.82       75.63     13.22 o 
  -2   8  21       83.01      108.75     13.23 o 
  -1   8  21      117.82      120.72     15.97 o 
   0   8  21       19.45       41.72     15.89 o 
   1   8  21       35.30       30.07     17.77 o 
   2   8  21      175.79      156.54     15.31 o 
   3   8  21        2.87      -10.75     16.76 o 
   4   8  21      441.79      414.84     18.36 o 
   5   8  21       44.77       30.78     18.64 o 
  -6   9  21        0.35       23.34     19.12 o 
  -5   9  21        1.76       23.93     15.41 o 
  -4   9  21       33.78       27.17     13.20 o 
  -3   9  21       12.01       21.05     14.62 o 
  -2   9  21       33.22       31.62     14.63 o 
  -1   9  21       84.00       78.67     14.03 o 
   0   9  21        8.58       25.87     13.85 o 
   1   9  21       26.55       24.65     18.80 o 
   2   9  21       35.04       40.43     17.38 o 
   3   9  21        4.25       69.37     36.77 o 
  -4  10  21       12.30       36.59     18.41 o 
  -3  10  21       51.18       80.19     13.95 o 
  -2  10  21        0.70       19.23     16.01 o 
  -1  10  21       92.41      122.87     16.79 o 
   0  10  21       14.76       29.26     15.14 o 
   1  10  21        0.43       13.26     16.17 o 
   2  10  21       24.98       32.56     16.23 o 
 -10   0  22       85.30       61.24     27.13 o 
  -8   0  22      142.99      140.33     21.05 o 
  -6   0  22      166.14      152.05     19.31 o 
  -4   0  22      136.17      159.86     20.34 o 
  -2   0  22       94.61       97.21     19.50 o 
   0   0  22       90.82       73.50     19.16 o 
   2   0  22      315.16      335.50     20.39 o 
   4   0  22        0.57       12.86     18.84 o 
   6   0  22      207.77      222.37     22.56 o 
 -10   1  22        9.53       20.15     17.97 o 
  -9   1  22      204.89      199.66     17.17 o 
  -8   1  22        4.75       11.28     16.70 o 
  -7   1  22       28.05       22.02     15.78 o 
  -6   1  22      350.09      386.81     15.80 o 
  -5   1  22      105.31      113.59     12.81 o 
  -4   1  22      557.51      516.76     14.09 o 
  -3   1  22      788.30      782.86     16.49 o 
  -2   1  22      595.65      575.84     13.55 o 
  -1   1  22       13.73       13.00     12.25 o 
   0   1  22      451.16      421.22     14.66 o 
   1   1  22      191.66      212.40     19.20 o 
   2   1  22      482.73      486.13     17.70 o 
   3   1  22       59.68       30.96     15.59 o 
   4   1  22       28.43       46.34     12.48 o 
   5   1  22      334.29      339.94     14.49 o 
   6   1  22       72.92       76.81     14.63 o 
   7   1  22      156.17      158.16     15.89 o 
 -10   2  22       10.96       11.77     21.69 o 
  -9   2  22       33.08       41.41     17.80 o 
  -8   2  22      301.60      266.43     17.79 o 
  -7   2  22       75.40       96.46     13.92 o 
  -6   2  22       34.52       26.48     17.04 o 
  -5   2  22      381.17      368.48     15.56 o 
  -4   2  22       37.89       36.83     12.61 o 
  -3   2  22      553.82      550.16     15.27 o 
  -2   2  22       64.65       72.51     19.54 o 
  -1   2  22       90.39      100.26     15.24 o 
   0   2  22      115.39      131.11     16.26 o 
   1   2  22      270.04      278.05     14.18 o 
   2   2  22       34.42       32.88     12.83 o 
   3   2  22      249.90      224.67     14.09 o 
   4   2  22       57.64       73.04     13.13 o 
   5   2  22        9.48       20.25     12.68 o 
   6   2  22      100.88      148.87     17.23 o 
   7   2  22      191.07      195.73     15.16 o 
  -9   3  22        6.78       40.88     19.09 o 
  -8   3  22       22.81       19.77     17.22 o 
  -7   3  22      278.11      271.90     14.38 o 
  -6   3  22      179.15      157.74     14.73 o 
  -5   3  22      335.18      322.22     12.98 o 
  -4   3  22       94.86       95.79     14.65 o 
  -3   3  22        0.06       -9.98     13.22 o 
  -2   3  22      158.70      156.58     14.26 o 
  -1   3  22     1257.82     1229.34     15.95 o 
   0   3  22      148.39      148.21     15.36 o 
   1   3  22      139.56      143.61     17.09 o 
   2   3  22       10.20       25.49     15.30 o 
   3   3  22       95.85      100.32     13.72 o 
   4   3  22       43.86       54.82     11.95 o 
   5   3  22      153.44      160.83     16.29 o 
   6   3  22        2.57       22.45     13.88 o 
   7   3  22       17.13       24.37     15.19 o 
  -9   4  22      183.93      169.62     17.11 o 
  -8   4  22        1.38      -14.48     14.82 o 
  -7   4  22       56.80       85.76     15.36 o 
  -6   4  22       67.09       82.80     14.64 o 
  -5   4  22       12.26       33.92     14.13 o 
  -4   4  22      250.31      257.81     14.30 o 
  -3   4  22     1600.50     1607.78     59.62 o 
  -2   4  22     1684.93     1660.23     38.62 o 
  -1   4  22       95.14       87.95     15.70 o 
   0   4  22      120.60      137.77     15.33 o 
   1   4  22      197.99      207.10     15.89 o 
   2   4  22        1.62       -3.66     14.44 o 
   3   4  22       18.38       16.71     14.02 o 
   4   4  22       22.34       17.98     13.54 o 
   5   4  22      166.84      157.59     12.80 o 
   6   4  22        1.01       46.97     15.15 o 
  -9   5  22       27.83       42.42     19.23 o 
  -8   5  22       29.24       49.65     17.76 o 
  -7   5  22       33.38       47.84     15.67 o 
  -6   5  22      205.58      192.40     14.45 o 
  -5   5  22      952.81      950.82     21.47 o 
  -4   5  22        1.60       27.50     14.10 o 
  -3   5  22      247.61      255.33     12.76 o 
  -2   5  22      291.51      268.16     12.17 o 
  -1   5  22        0.42       16.06     19.87 o 
   0   5  22      499.63      478.12     14.38 o 
   1   5  22      425.69      421.13     29.11 o 
   2   5  22       23.45       48.57     12.15 o 
   3   5  22      463.30      430.39     13.51 o 
   4   5  22      140.47      134.51     14.33 o 
   5   5  22        7.49       28.60     14.35 o 
   6   5  22       12.90       19.31     14.02 o 
  -8   6  22        8.60        5.39     17.07 o 
  -7   6  22       79.41       75.79     17.51 o 
  -6   6  22      317.21      341.22     16.27 o 
  -5   6  22      338.25      322.99     14.94 o 
  -4   6  22       62.12       52.17     13.74 o 
  -3   6  22      137.52      121.16     12.30 o 
  -2   6  22       33.87       41.44     12.34 o 
  -1   6  22      540.55      547.71     15.17 o 
   0   6  22      294.62      297.19     16.57 o 
   1   6  22       37.70       63.33     15.57 o 
   2   6  22      136.84      151.91     14.43 o 
   3   6  22        0.00       10.84     15.57 o 
   4   6  22      102.01      116.54     14.58 o 
   5   6  22      478.70      484.22     16.19 o 
   6   6  22        5.47        8.63     15.95 o 
  -7   7  22        7.83       18.53     15.11 o 
  -6   7  22       37.66       40.84     17.52 o 
  -5   7  22        0.14       12.83     15.41 o 
  -4   7  22        6.10       38.54     15.11 o 
  -3   7  22        0.35       13.94     14.74 o 
  -2   7  22        0.92        1.98     12.78 o 
  -1   7  22      185.22      195.46     13.75 o 
   0   7  22      367.82      384.14     20.07 o 
   1   7  22        2.92       10.75     16.02 o 
   2   7  22      291.42      283.00     15.45 o 
   3   7  22      339.88      337.24     17.03 o 
   4   7  22       16.44       35.56     14.68 o 
   5   7  22       34.87       38.92     16.02 o 
  -7   8  22        1.29       75.83     46.26 o 
  -6   8  22      318.03      299.64     16.52 o 
  -5   8  22      541.26      516.17     18.72 o 
  -4   8  22       23.89       36.10     15.74 o 
  -3   8  22       33.26       74.06     15.41 o 
  -2   8  22       25.60       55.20     13.15 o 
  -1   8  22      118.85      155.28     16.40 o 
   0   8  22       69.41       87.00     16.68 o 
   1   8  22       99.55       96.50     16.59 o 
   2   8  22       33.25       46.32     16.26 o 
   3   8  22       12.99       50.71     14.94 o 
   4   8  22      480.70      436.59     18.59 o 
  -5   9  22       98.02       73.62     16.19 o 
  -4   9  22        0.85        2.80     14.59 o 
  -3   9  22      125.35      126.83     15.30 o 
  -2   9  22       34.82       49.27     14.95 o 
  -1   9  22      222.15      267.55     14.40 o 
   0   9  22      150.90      177.90     14.59 o 
   1   9  22        9.87       28.95     17.51 o 
   2   9  22       62.83      108.88     26.30 o 
   3   9  22        0.36       25.14     16.85 o 
  -3  10  22       57.87       68.70     13.40 o 
  -2  10  22      278.73      299.85     15.90 o 
  -1  10  22       12.43       43.78     16.12 o 
   0  10  22       24.33       47.83     16.34 o 
   1  10  22      142.21      117.89     19.48 o 
  -9   0  23       24.60       32.85     25.26 o 
  -7   0  23       12.37       17.03     19.78 o 
  -5   0  23     1201.66     1195.42     25.59 o 
  -3   0  23       28.80       28.12     19.91 o 
  -1   0  23      573.34      581.21     34.49 o 
   1   0  23      132.35      156.13     26.69 o 
   3   0  23      367.03      448.53     37.38 o 
   5   0  23      305.19      269.35     28.72 o 
   7   0  23      215.06      197.65     21.88 o 
  -9   1  23       15.44       26.69     16.84 o 
  -8   1  23        5.17       21.11     17.28 o 
  -7   1  23      168.11      163.97     15.45 o 
  -6   1  23       99.36      118.60     14.88 o 
  -5   1  23      123.18      144.56     12.76 o 
  -4   1  23      412.18      385.08     11.94 o 
  -3   1  23       55.03       55.01     14.07 o 
  -2   1  23      159.08      162.00     15.08 o 
  -1   1  23        2.90        1.10     12.45 o 
   0   1  23       50.70       55.04     13.74 o 
   1   1  23       21.80       18.87     16.50 o 
   2   1  23     3006.54     2831.62     76.79 o 
   3   1  23      330.84      333.07     16.83 o 
   4   1  23      126.85      168.17     13.03 o 
   5   1  23       27.25       40.03     13.22 o 
   6   1  23      115.82      123.05     14.85 o 
   7   1  23       47.79       61.64     16.40 o 
  -9   2  23        8.14       50.38     18.52 o 
  -8   2  23       46.21       42.27     17.71 o 
  -7   2  23        0.15       -1.96     14.01 o 
  -6   2  23      204.56      193.42     14.69 o 
  -5   2  23       19.47       23.29     15.23 o 
  -4   2  23     1457.49     1416.32     27.82 o 
  -3   2  23        5.40       21.50     13.31 o 
  -2   2  23      128.43      125.34     17.38 o 
  -1   2  23      126.15      118.35     13.75 o 
   0   2  23        0.11       -0.49     15.03 o 
   1   2  23       49.15       44.28     16.09 o 
   2   2  23        0.00       19.91     20.03 o 
   3   2  23        7.98       36.86     17.70 o 
   4   2  23        5.03       -1.14     16.33 o 
   5   2  23        0.21        9.47     12.69 o 
   6   2  23      233.29      245.36     15.71 o 
   7   2  23      205.81      158.59     17.67 o 
  -9   3  23        6.89        5.60     18.09 o 
  -8   3  23      192.13      192.10     16.04 o 
  -7   3  23      125.79      137.51     13.69 o 
  -6   3  23      260.43      229.48     16.41 o 
  -5   3  23      325.36      345.11     14.96 o 
  -4   3  23      504.60      506.79     14.67 o 
  -3   3  23        0.04       11.27     11.78 o 
  -2   3  23      945.55      911.00     38.08 o 
  -1   3  23      534.88      527.91     23.70 o 
   0   3  23      113.79      112.25     14.16 o 
   1   3  23       25.82       44.54     13.14 o 
   2   3  23      364.34      339.76     17.00 o 
   3   3  23      218.64      219.97     13.33 o 
   4   3  23       54.97       58.44     13.82 o 
   5   3  23       42.96       50.38     15.65 o 
   6   3  23       66.19       87.02     20.70 o 
  -9   4  23       65.82       73.25     18.58 o 
  -8   4  23        9.76       17.34     15.29 o 
  -7   4  23       89.63      117.42     16.21 o 
  -6   4  23      105.90      124.69     15.25 o 
  -5   4  23      102.60       98.50     14.62 o 
  -4   4  23      277.48      268.87     17.67 o 
  -3   4  23      161.13      158.46     13.24 o 
  -2   4  23      165.20      161.89     13.98 o 
  -1   4  23        4.40        4.22     16.45 o 
   0   4  23      183.02      182.14     15.01 o 
   1   4  23       38.21       25.27     13.44 o 
   2   4  23      318.44      302.11     20.28 o 
   3   4  23      113.80      129.64     13.49 o 
   4   4  23        0.13        1.70     15.96 o 
   5   4  23       26.56       31.54     17.72 o 
   6   4  23       33.20       67.06     20.35 o 
  -8   5  23       56.89       55.62     16.80 o 
  -7   5  23        0.01       13.01     19.99 o 
  -6   5  23      520.85      517.96     18.60 o 
  -5   5  23       44.98       51.70     15.53 o 
  -4   5  23      285.72      317.38     23.00 o 
  -3   5  23       20.18       32.56     12.21 o 
  -2   5  23      207.45      231.48     14.34 o 
  -1   5  23        1.21       21.70     15.32 o 
   0   5  23      134.56      150.01     16.53 o 
   1   5  23      371.00      391.44     18.93 o 
   2   5  23        0.24       -6.96     12.33 o 
   3   5  23       85.62       82.36     14.62 o 
   4   5  23       58.75       62.40     13.67 o 
   5   5  23        6.93       29.06     15.27 o 
   6   5  23       23.13       50.41     15.22 o 
  -8   6  23       50.37       69.46     16.28 o 
  -7   6  23      115.21      128.77     18.27 o 
  -6   6  23        0.69       18.47     15.88 o 
  -5   6  23       76.10       83.14     15.85 o 
  -4   6  23      183.51      200.08     16.26 o 
  -3   6  23      136.01      143.27     13.95 o 
  -2   6  23       31.53       35.27     13.43 o 
  -1   6  23       20.68       24.53     15.14 o 
   0   6  23        4.12        1.19     21.29 o 
   1   6  23      268.20      252.44     19.81 o 
   2   6  23       15.39       26.06     13.58 o 
   3   6  23       34.33       25.36     14.17 o 
   4   6  23       65.66      107.21     17.10 o 
   5   6  23       19.75       35.07     14.84 o 
  -7   7  23        0.11       28.79     15.54 o 
  -6   7  23        5.60        5.62     16.67 o 
  -5   7  23      128.16      157.63     14.15 o 
  -4   7  23        0.64       -0.11     15.38 o 
  -3   7  23       30.77       35.80     15.19 o 
  -2   7  23      718.43      725.35     21.83 o 
  -1   7  23       33.79       43.67     13.83 o 
   0   7  23        3.55       12.76     17.67 o 
   1   7  23      365.68      366.61     21.29 o 
   2   7  23      719.26      744.73     26.00 o 
   3   7  23       32.58       32.88     13.98 o 
   4   7  23       52.56       66.52     15.49 o 
  -6   8  23       84.76       76.21     15.04 o 
  -5   8  23       49.85       53.53     18.16 o 
  -4   8  23        5.54       20.15     17.38 o 
  -3   8  23       13.19       24.58     14.95 o 
  -2   8  23        9.16       26.39     14.53 o 
  -1   8  23      361.08      357.42     15.11 o 
   0   8  23        6.02       24.64     15.64 o 
   1   8  23        8.84       30.25     17.42 o 
   2   8  23       12.92       12.88     15.02 o 
   3   8  23        7.64        8.77     15.19 o 
  -4   9  23       48.75       56.39     16.36 o 
  -3   9  23        2.40        1.80     15.61 o 
  -2   9  23       27.83       50.46     16.61 o 
  -1   9  23        0.00       -3.35     13.19 o 
   0   9  23       44.24       41.22     15.61 o 
   1   9  23      302.61      313.35     27.60 o 
   2   9  23        0.21       15.65     17.00 o 
  -8   0  24      297.36      287.74     22.36 o 
  -6   0  24     1848.01     1849.12     68.67 o 
  -4   0  24       30.49       27.45     18.12 o 
  -2   0  24       78.23      107.98     19.66 o 
   0   0  24      517.51      602.02     69.92 o 
   2   0  24       43.19       56.44     17.72 o 
   4   0  24      257.61      298.10     30.49 o 
   6   0  24      173.91      216.91     22.22 o 
  -9   1  24       41.52       47.23     18.59 o 
  -8   1  24       14.64       21.42     17.76 o 
  -7   1  24        0.01       10.28     13.67 o 
  -6   1  24        7.79       -9.48     13.91 o 
  -5   1  24      226.99      239.23     13.03 o 
  -4   1  24      350.77      341.03     12.36 o 
  -3   1  24     1337.83     1337.99     41.10 o 
  -2   1  24     1652.92     1658.47     43.10 o 
  -1   1  24       56.55       56.23     14.28 o 
   0   1  24       24.49       -0.71     14.09 o 
   1   1  24      259.08      276.20     18.16 o 
   2   1  24       11.10        2.69     18.31 o 
   3   1  24      128.35      107.56     16.51 o 
   4   1  24      148.82      159.90     15.48 o 
   5   1  24        1.35        7.58     13.10 o 
   6   1  24       15.51       27.87     18.08 o 
  -9   2  24        3.66       32.85     21.56 o 
  -8   2  24        5.29        8.93     17.50 o 
  -7   2  24       59.83       74.54     14.78 o 
  -6   2  24      107.48      127.58     17.63 o 
  -5   2  24     1118.32     1146.38     17.89 o 
  -4   2  24        0.90       -1.27     13.82 o 
  -3   2  24        0.54       11.02     12.68 o 
  -2   2  24       18.60        5.56     18.92 o 
  -1   2  24      282.36      264.08     16.32 o 
   0   2  24      356.47      362.93     16.26 o 
   1   2  24        0.87        1.87     21.16 o 
   2   2  24       85.62       96.54     13.68 o 
   3   2  24      307.44      332.47     17.57 o 
   4   2  24       13.81       29.73     16.27 o 
   5   2  24       52.19       59.24     14.73 o 
   6   2  24       96.44       74.62     17.11 o 
  -9   3  24       79.58      117.77     18.38 o 
  -8   3  24      110.79      124.37     14.74 o 
  -7   3  24       37.44       54.20     14.79 o 
  -6   3  24      176.43      183.34     13.82 o 
  -5   3  24       31.85       38.92     13.59 o 
  -4   3  24        9.03       20.53     15.37 o 
  -3   3  24      429.97      423.12     13.95 o 
  -2   3  24      937.51      891.56     21.54 o 
  -1   3  24       31.30       49.34     12.56 o 
   0   3  24     1633.32     1652.54     61.51 o 
   1   3  24       68.77       70.84     14.48 o 
   2   3  24     1137.65     1015.83     32.64 o 
   3   3  24       25.23       43.79     14.49 o 
   4   3  24        1.47       -0.25     15.15 o 
   5   3  24        0.23       -2.83     15.79 o 
   6   3  24      117.64      123.69     24.39 o 
  -8   4  24        5.31      -15.84     17.51 o 
  -7   4  24       39.20       46.54     15.04 o 
  -6   4  24       16.34       14.90     13.63 o 
  -5   4  24        2.43       26.99     14.97 o 
  -4   4  24        4.44      -10.86     12.76 o 
  -3   4  24       42.22       79.86     14.05 o 
  -2   4  24      354.26      355.03     26.31 o 
  -1   4  24       93.82      115.71     17.41 o 
   0   4  24        0.87       13.44     14.85 o 
   1   4  24       38.50       34.62     17.96 o 
   2   4  24        9.02       12.56     12.66 o 
   3   4  24      782.30      824.81     19.83 o 
   4   4  24        0.21       22.50     12.33 o 
   5   4  24        0.03        7.29     15.20 o 
  -8   5  24        3.37       21.88     17.60 o 
  -7   5  24       32.88       44.60     15.45 o 
  -6   5  24      144.76      167.22     16.27 o 
  -5   5  24        4.24       -3.22     13.39 o 
  -4   5  24      234.48      264.12     16.42 o 
  -3   5  24      455.63      425.94     14.38 o 
  -2   5  24      337.96      354.85     18.85 o 
  -1   5  24      322.12      333.24     16.68 o 
   0   5  24     1208.05     1114.67     41.48 o 
   1   5  24       34.28       44.03     15.17 o 
   2   5  24      219.40      198.31     13.56 o 
   3   5  24      109.20      106.29     15.06 o 
   4   5  24        0.19       -3.03     15.71 o 
   5   5  24        0.00       22.85     16.53 o 
  -7   6  24      157.52      154.28     17.34 o 
  -6   6  24        8.87       10.84     14.28 o 
  -5   6  24      380.46      393.70     18.95 o 
  -4   6  24       52.73       57.64     14.36 o 
  -3   6  24      185.74      182.99     16.41 o 
  -2   6  24       51.70       45.85     13.03 o 
  -1   6  24       43.70       62.56     19.41 o 
   0   6  24      201.29      208.22     16.18 o 
   1   6  24       11.25       22.06     15.13 o 
   2   6  24      294.43      304.23     19.20 o 
   3   6  24       62.10       69.74     14.13 o 
   4   6  24        8.22       14.14     14.97 o 
  -6   7  24        7.01       14.17     15.96 o 
  -5   7  24       53.69       59.28     16.42 o 
  -4   7  24      165.54      174.74     14.36 o 
  -3   7  24       38.18       53.04     14.50 o 
  -2   7  24       82.22       89.49     14.49 o 
  -1   7  24      761.55      641.59     16.43 o 
   0   7  24       19.37       29.89     19.81 o 
   1   7  24      214.30      211.10     15.11 o 
   2   7  24        1.31        1.11     14.63 o 
   3   7  24      106.34       87.12     16.50 o 
   4   7  24      240.93      221.31     15.36 o 
  -5   8  24        7.07        3.26     15.68 o 
  -4   8  24      112.64       95.12     15.87 o 
  -3   8  24       41.20       46.30     14.45 o 
  -2   8  24      262.12      249.89     15.40 o 
  -1   8  24      338.90      331.53     31.95 o 
   0   8  24       63.66       66.95     15.43 o 
   1   8  24        0.01        2.20     16.29 o 
   2   8  24       12.13       30.48     19.82 o 
  -3   9  24        0.36       -6.17     16.22 o 
  -2   9  24      200.02      182.71     15.41 o 
  -1   9  24        1.99        4.57     14.07 o 
   0   9  24       83.05      105.86     17.64 o 
   1   9  24        2.89      -27.61     33.22 o 
  -9   0  25       14.99       -2.20     26.91 o 
  -7   0  25       98.51      121.36     24.32 o 
  -5   0  25      190.80      220.83     18.03 o 
  -3   0  25     1569.53     1491.02     74.17 o 
  -1   0  25       43.60       90.92     28.71 o 
   1   0  25       23.55       29.98     20.79 o 
   3   0  25      188.87      194.90     39.59 o 
   5   0  25      256.96      268.47     24.96 o 
  -9   1  25        2.18       14.89     21.71 o 
  -8   1  25      357.98      389.46     16.49 o 
  -7   1  25       84.05       68.87     15.95 o 
  -6   1  25       23.46       24.81     14.97 o 
  -5   1  25       10.99       -7.93     13.44 o 
  -4   1  25      237.56      234.11     15.53 o 
  -3   1  25      516.29      496.72     14.93 o 
  -2   1  25      343.53      363.90     17.04 o 
  -1   1  25       15.00       12.49     16.32 o 
   0   1  25      286.02      287.85     15.66 o 
   1   1  25      754.80      727.89     42.62 o 
   2   1  25      579.22      588.92     17.94 o 
   3   1  25       13.40       26.17     14.54 o 
   4   1  25        7.76       34.32     19.98 o 
   5   1  25        1.96       -0.85     15.17 o 
   6   1  25      170.16      164.39     17.87 o 
  -8   2  25       47.54       52.67     14.75 o 
  -7   2  25        1.88       -5.28     15.66 o 
  -6   2  25        3.08       26.55     14.24 o 
  -5   2  25        3.20       -8.66     13.72 o 
  -4   2  25      232.19      229.62     14.54 o 
  -3   2  25       19.21       38.95     16.53 o 
  -2   2  25       73.76       79.85     14.77 o 
  -1   2  25       36.27       30.87     16.30 o 
   0   2  25       58.84       69.22     15.03 o 
   1   2  25       25.09       49.77     14.53 o 
   2   2  25       15.38       38.15     15.10 o 
   3   2  25      321.53      382.81     20.10 o 
   4   2  25       18.31       49.30     16.58 o 
   5   2  25       13.52       21.05     16.36 o 
   6   2  25       43.55       88.55     22.74 o 
  -8   3  25       16.36       26.84     16.00 o 
  -7   3  25      235.14      251.96     15.63 o 
  -6   3  25       38.64       53.88     14.36 o 
  -5   3  25      205.48      195.02     14.34 o 
  -4   3  25      455.18      421.99     13.70 o 
  -3   3  25      104.36      109.99     12.67 o 
  -2   3  25      293.41      270.67     17.61 o 
  -1   3  25      567.79      589.69     35.84 o 
   0   3  25       43.02       34.30     18.81 o 
   1   3  25       50.61       53.32     16.03 o 
   2   3  25       35.56       58.75     17.36 o 
   3   3  25       40.34       66.25     16.07 o 
   4   3  25      522.53      487.29     21.79 o 
   5   3  25        0.01       17.11     16.69 o 
  -8   4  25      117.86      101.84     18.90 o 
  -7   4  25       63.91       81.89     16.27 o 
  -6   4  25       13.36       19.86     14.75 o 
  -5   4  25       27.72       65.41     15.88 o 
  -4   4  25       57.00       75.77     12.63 o 
  -3   4  25      188.93      209.41     15.63 o 
  -2   4  25      678.93      626.71     37.25 o 
  -1   4  25      254.19      256.20     17.02 o 
   0   4  25      658.22      608.37     24.95 o 
   1   4  25      833.43      846.42     20.46 o 
   2   4  25        7.95        9.29     13.69 o 
   3   4  25      142.52      185.60     16.49 o 
   4   4  25       54.93       59.74     12.86 o 
   5   4  25       11.90       31.49     14.87 o 
  -7   5  25      144.68      151.84     17.01 o 
  -6   5  25       21.39       49.63     13.74 o 
  -5   5  25        7.39       22.64     15.74 o 
  -4   5  25      485.88      472.40     22.08 o 
  -3   5  25      332.36      310.88     15.60 o 
  -2   5  25        0.49        6.77     14.93 o 
  -1   5  25      926.29      854.17     36.73 o 
   0   5  25      236.73      220.03     16.30 o 
   1   5  25       62.62       99.26     17.69 o 
   2   5  25       47.65       62.78     14.28 o 
   3   5  25        3.13       32.09     17.92 o 
   4   5  25        3.89       30.88     14.43 o 
  -7   6  25       49.21       42.17     17.57 o 
  -6   6  25       48.35       74.56     17.03 o 
  -5   6  25        0.38        9.35     13.40 o 
  -4   6  25       98.54       96.19     16.99 o 
  -3   6  25      390.20      341.15     15.88 o 
  -2   6  25        0.44       -7.88     14.19 o 
  -1   6  25       73.00       97.60     22.44 o 
   0   6  25       22.70       32.85     17.66 o 
   1   6  25        5.31       13.76     14.31 o 
   2   6  25      188.88      208.34     17.08 o 
   3   6  25       19.18       31.58     15.93 o 
   4   6  25        8.71       18.15     16.85 o 
  -6   7  25      108.18      115.63     16.87 o 
  -5   7  25       36.89       51.98     15.81 o 
  -4   7  25      231.34      209.86     16.88 o 
  -3   7  25       65.10       64.25     14.24 o 
  -2   7  25        5.81       17.03     14.73 o 
  -1   7  25       55.88       90.51     14.78 o 
   0   7  25      171.31      165.77     27.15 o 
   1   7  25      209.42      225.73     16.31 o 
   2   7  25        0.47       26.88     15.98 o 
   3   7  25      105.90      110.41     16.70 o 
  -4   8  25      286.20      298.04     19.12 o 
  -3   8  25       23.69       20.21     16.98 o 
  -2   8  25       64.30       65.28     16.50 o 
  -1   8  25       24.39       44.15     16.61 o 
   0   8  25       98.08       74.55     16.43 o 
   1   8  25        3.76       25.13     16.72 o 
  -8   0  26       47.75       22.25     26.14 o 
  -6   0  26       16.48       12.43     20.13 o 
  -4   0  26      242.30      294.60     21.94 o 
  -2   0  26        6.58        3.54     19.35 o 
   0   0  26       69.59       79.57     28.81 o 
   2   0  26       73.92       64.36     27.80 o 
   4   0  26       20.61       14.58     21.33 o 
  -8   1  26       36.38       64.65     17.11 o 
  -7   1  26        0.27        3.81     14.14 o 
  -6   1  26        6.10       28.37     14.69 o 
  -5   1  26       67.92       77.63     14.97 o 
  -4   1  26       88.08      112.56     14.45 o 
  -3   1  26      685.95      679.84     15.42 o 
  -2   1  26      457.53      496.16     16.52 o 
  -1   1  26     1107.36     1104.23     29.68 o 
   0   1  26       62.73       72.97     16.06 o 
   1   1  26      242.21      241.51     28.81 o 
   2   1  26       36.50       30.94     18.92 o 
   3   1  26       84.77       85.51     15.58 o 
   4   1  26      293.44      256.68     16.77 o 
   5   1  26        0.13        7.28     13.98 o 
  -8   2  26      159.02      187.85     19.17 o 
  -7   2  26       44.78       50.68     18.20 o 
  -6   2  26       27.63       53.76     17.04 o 
  -5   2  26       14.44       31.04     15.21 o 
  -4   2  26       68.03       91.58     17.76 o 
  -3   2  26       66.63       58.70     15.50 o 
  -2   2  26      331.22      344.97     17.36 o 
  -1   2  26        6.59       42.28     21.86 o 
   0   2  26      321.99      332.41     15.79 o 
   1   2  26      117.69      107.62     18.89 o 
   2   2  26        4.80       17.09     15.45 o 
   3   2  26      181.98      223.21     21.95 o 
   4   2  26      170.83      177.75     13.08 o 
   5   2  26       88.40       59.75     22.41 o 
  -8   3  26        7.78       21.84     18.92 o 
  -7   3  26       41.36       30.96     16.69 o 
  -6   3  26       27.25       32.98     15.05 o 
  -5   3  26      357.91      330.81     14.78 o 
  -4   3  26       35.10       42.22     13.97 o 
  -3   3  26        4.00       12.82     13.71 o 
  -2   3  26      226.66      218.45     16.18 o 
  -1   3  26       67.58      109.34     22.30 o 
   0   3  26      193.40      190.37     26.45 o 
   1   3  26       69.38       93.55     15.71 o 
   2   3  26      360.47      382.84     19.78 o 
   3   3  26       95.61      115.59     16.78 o 
   4   3  26      108.58      126.87     16.54 o 
   5   3  26      571.25      610.98     18.14 o 
  -7   4  26       53.83       51.96     18.57 o 
  -6   4  26       25.53       33.65     17.60 o 
  -5   4  26       71.08       85.08     14.89 o 
  -4   4  26      155.56      174.28     16.42 o 
  -3   4  26       56.37       69.69     14.26 o 
  -2   4  26      115.98      130.14     14.18 o 
  -1   4  26       45.57       55.52     17.32 o 
   0   4  26        5.57       16.46     15.84 o 
   1   4  26        3.23       -3.41     15.62 o 
   2   4  26      132.02      157.22     16.51 o 
   3   4  26       31.93       30.41     14.83 o 
   4   4  26        0.47       13.07     14.56 o 
  -7   5  26        7.44       24.42     15.41 o 
  -6   5  26       21.66       39.35     16.76 o 
  -5   5  26        9.28       16.67     16.27 o 
  -4   5  26       66.73       83.11     19.07 o 
  -3   5  26       76.76       93.02     15.42 o 
  -2   5  26       53.83       60.46     14.32 o 
  -1   5  26       50.66       48.83     17.43 o 
   0   5  26        1.23       12.45     17.64 o 
   1   5  26       14.21       16.49     26.39 o 
   2   5  26       41.12       65.91     14.63 o 
   3   5  26       11.90       24.83     18.79 o 
   4   5  26        7.79       12.16     15.05 o 
  -6   6  26       62.34       69.42     14.02 o 
  -5   6  26      133.93      164.47     15.85 o 
  -4   6  26      330.93      313.80     16.62 o 
  -3   6  26       20.24       61.22     15.72 o 
  -2   6  26        2.08       23.22     14.52 o 
  -1   6  26       20.80       30.35     15.34 o 
   0   6  26       38.64       58.95     20.47 o 
   1   6  26       67.98       49.02     14.04 o 
   2   6  26       58.60       79.02     16.42 o 
   3   6  26        0.72       -8.87     17.11 o 
  -5   7  26        6.19       15.07     17.29 o 
  -4   7  26      108.77      127.97     16.99 o 
  -3   7  26       14.36       30.95     15.23 o 
  -2   7  26      267.87      267.90     17.52 o 
  -1   7  26      949.67      895.89     41.49 o 
   0   7  26      295.56      283.99     16.88 o 
   1   7  26       15.41       21.22     16.70 o 
   2   7  26       29.31       15.50     18.28 o 
  -3   8  26       94.68       91.71     15.36 o 
  -2   8  26        2.69       27.45     15.91 o 
  -1   8  26      266.16      293.98     16.56 o 
   0   8  26       34.52       55.04     18.46 o 
  -7   0  27      692.95      705.42     44.41 o 
  -5   0  27      128.15      192.08     31.01 o 
  -3   0  27       49.81       64.10     22.50 o 
  -1   0  27      165.40      196.04     35.90 o 
   1   0  27      104.63      140.26     33.85 o 
   3   0  27       19.75      -27.18     30.15 o 
  -8   1  27       56.69       62.88     19.37 o 
  -7   1  27       63.75       75.22     16.68 o 
  -6   1  27        1.89       22.88     14.82 o 
  -5   1  27        0.25       21.57     15.58 o 
  -4   1  27       34.79       38.35     14.04 o 
  -3   1  27       30.02       59.95     23.46 o 
  -2   1  27        0.13       21.10     23.64 o 
  -1   1  27      191.42      214.73     16.14 o 
   0   1  27        0.00      -23.25     23.25 o 
   1   1  27       18.82       11.16     17.17 o 
   2   1  27        1.84       -8.13     17.29 o 
   3   1  27        2.15       -1.41     15.81 o 
   4   1  27       41.11       51.27     14.43 o 
  -7   2  27       46.27       49.92     16.96 o 
  -6   2  27      220.58      211.41     17.82 o 
  -5   2  27       12.02       36.94     20.22 o 
  -4   2  27     1017.57      959.62     22.29 o 
  -3   2  27       19.40       34.94     13.68 o 
  -2   2  27       15.95       33.14     15.90 o 
  -1   2  27      416.72      438.12     26.86 o 
   0   2  27       30.33       37.86     15.65 o 
   1   2  27       84.83       87.29     17.25 o 
   2   2  27       63.05       58.31     17.72 o 
   3   2  27       20.45       41.44     14.70 o 
   4   2  27       72.26      118.11     14.26 o 
  -7   3  27       38.14       39.96     17.37 o 
  -6   3  27        2.43        2.76     17.72 o 
  -5   3  27       20.26       -8.76     15.99 o 
  -4   3  27      141.12      156.82     14.46 o 
  -3   3  27      137.10      137.17     14.83 o 
  -2   3  27       15.45       18.17     13.24 o 
  -1   3  27      307.77      288.53     15.82 o 
   0   3  27       10.64       21.50     18.01 o 
   1   3  27       62.80       83.53     33.03 o 
   2   3  27       17.85        9.67     16.60 o 
   3   3  27       14.28       21.45     17.13 o 
   4   3  27      276.71      282.96     17.35 o 
  -7   4  27       38.34       71.28     17.64 o 
  -6   4  27       18.53       25.94     16.67 o 
  -5   4  27       67.94       92.71     16.22 o 
  -4   4  27      287.25      308.51     17.48 o 
  -3   4  27      269.98      271.69     14.20 o 
  -2   4  27       70.44       85.53     15.41 o 
  -1   4  27       53.32       68.53     15.06 o 
   0   4  27      102.81      126.44     17.69 o 
   1   4  27        4.87        2.91     16.35 o 
   2   4  27      146.91      144.49     16.12 o 
   3   4  27       14.60       30.56     14.30 o 
   4   4  27       31.22       80.96     32.37 o 
  -6   5  27        2.21       25.53     16.21 o 
  -5   5  27       11.16       54.53     15.73 o 
  -4   5  27        5.77       33.33     14.37 o 
  -3   5  27        5.37       13.66     17.27 o 
  -2   5  27       13.29       35.74     15.72 o 
  -1   5  27        6.33      -18.14     18.14 o 
   0   5  27       66.05       33.00     18.15 o 
   1   5  27      191.09      192.14     17.01 o 
   2   5  27        0.39       21.04     20.90 o 
   3   5  27        3.04       23.28     24.98 o 
  -5   6  27       83.17      109.29     23.95 o 
  -4   6  27       44.28       42.70     15.58 o 
  -3   6  27        5.63       23.25     15.30 o 
  -2   6  27       32.23       32.73     16.12 o 
  -1   6  27      119.89      153.61     24.79 o 
   0   6  27        1.12        9.44     18.84 o 
   1   6  27       51.74       69.56     16.52 o 
   2   6  27       94.57       94.02     15.81 o 
  -4   7  27       44.42       40.03     16.52 o 
  -3   7  27        6.10       16.99     17.10 o 
  -2   7  27      210.06      247.30     18.57 o 
  -1   7  27        8.64        6.40     16.85 o 
   0   7  27       39.49       76.01     20.11 o 
  -6   0  28        0.07      -11.09     21.69 o 
  -4   0  28        0.18       18.95     21.45 o 
  -2   0  28      206.51      203.36     28.35 o 
   0   0  28        1.64       -5.98     55.09 o 
   2   0  28      158.38      100.73     29.37 o 
   4   0  28      180.80      191.05     23.34 o 
  -7   1  28       43.70       65.10     16.22 o 
  -6   1  28      330.46      338.59     20.06 o 
  -5   1  28        5.88        9.30     15.64 o 
  -4   1  28       21.97        5.68     15.55 o 
  -3   1  28        1.22       38.86     19.28 o 
  -2   1  28      211.75      242.47     20.11 o 
  -1   1  28       48.18       51.42     19.34 o 
   0   1  28       91.62      136.13     23.22 o 
   1   1  28      290.88      293.49     16.84 o 
   2   1  28       17.14       34.77     15.24 o 
   3   1  28        0.65        9.23     18.76 o 
   4   1  28        3.32        3.81     16.00 o 
  -7   2  28        4.03       17.56     18.85 o 
  -6   2  28      120.73      137.61     15.73 o 
  -5   2  28      108.90      103.97     15.15 o 
  -4   2  28        4.95       21.45     13.76 o 
  -3   2  28        1.48       18.22     13.41 o 
  -2   2  28      143.61      126.00     15.62 o 
  -1   2  28       89.32      101.37     18.71 o 
   0   2  28       27.27       38.82     15.95 o 
   1   2  28       65.74       67.52     18.25 o 
   2   2  28      140.11      144.30     15.71 o 
   3   2  28       18.36       -5.02     18.51 o 
  -6   3  28       26.52       26.30     15.72 o 
  -5   3  28      319.81      324.23     14.34 o 
  -4   3  28        2.78       -0.06     14.89 o 
  -3   3  28        9.74       10.98     13.05 o 
  -2   3  28       50.92       40.83     18.89 o 
  -1   3  28       13.19       20.14     16.21 o 
   0   3  28        3.00       33.50     20.01 o 
   1   3  28        0.27       26.19     15.40 o 
   2   3  28      262.12      246.19     21.35 o 
   3   3  28       82.27       86.12     16.38 o 
  -6   4  28       37.01       62.12     15.22 o 
  -5   4  28       41.61       49.77     15.67 o 
  -4   4  28       55.04       57.35     16.15 o 
  -3   4  28        2.93       -0.98     14.78 o 
  -2   4  28        7.67       18.01     18.44 o 
  -1   4  28      207.91      223.33     19.07 o 
   0   4  28        3.52        9.66     17.29 o 
   1   4  28      639.93      618.10     24.12 o 
   2   4  28       69.76       65.86     15.32 o 
   3   4  28        2.42      -14.84     16.93 o 
  -5   5  28      386.71      370.44     17.55 o 
  -4   5  28        4.52        2.71     14.69 o 
  -3   5  28       13.81        0.13     15.38 o 
  -2   5  28       25.22       50.76     15.44 o 
  -1   5  28      131.68      127.06     21.24 o 
   0   5  28      229.04      242.26     19.13 o 
   1   5  28        0.26        4.32     21.56 o 
   2   5  28        8.19       27.93     16.76 o 
  -4   6  28       12.42       42.44     17.22 o 
  -3   6  28        1.97       29.85     15.87 o 
  -2   6  28       12.79        8.75     16.84 o 
  -1   6  28        4.50        1.67     19.17 o 
   0   6  28       27.40       47.77     19.60 o 
   1   6  28        3.33        7.51     14.94 o 
  -5   0  29       20.41        5.97     19.16 o 
  -3   0  29      496.53      498.62     46.19 o 
  -1   0  29      257.42      278.93     21.22 o 
   1   0  29       16.65       34.79     40.84 o 
   3   0  29        3.57       83.84     39.27 o 
  -6   1  29       23.29       64.12     17.03 o 
  -5   1  29        1.39        2.72     14.45 o 
  -4   1  29      191.02      172.89     13.56 o 
  -3   1  29       20.37       43.11     14.79 o 
  -2   1  29      232.64      217.13     17.97 o 
  -1   1  29       61.51       65.26     18.16 o 
   0   1  29       25.11       33.86     16.25 o 
   1   1  29      211.08      228.12     18.75 o 
   2   1  29       67.23       68.13     17.02 o 
   3   1  29      630.79      683.43     31.04 o 
  -6   2  29       54.14       77.61     18.73 o 
  -5   2  29      112.96      124.55     14.97 o 
  -4   2  29       16.40       26.53     16.08 o 
  -3   2  29        2.27       11.62     14.91 o 
  -2   2  29       31.65       39.04     15.79 o 
  -1   2  29      189.07      188.61     15.76 o 
   0   2  29        9.49       29.13     20.77 o 
   1   2  29       51.70       75.67     18.35 o 
   2   2  29        3.21       -7.92     22.25 o 
   3   2  29       54.36       67.53     23.06 o 
  -6   3  29       38.87       37.38     15.46 o 
  -5   3  29      187.25      172.83     15.34 o 
  -4   3  29        5.39      -12.58     16.52 o 
  -3   3  29       19.19       40.08     16.24 o 
  -2   3  29        4.13       14.68     17.26 o 
  -1   3  29       71.89       80.32     27.29 o 
   0   3  29       41.07       60.16     23.24 o 
   1   3  29       27.47       18.46     18.18 o 
   2   3  29      727.10      729.18     22.85 o 
  -5   4  29        2.48       33.06     15.27 o 
  -4   4  29      448.99      381.99     16.31 o 
  -3   4  29       86.20       93.85     16.55 o 
  -2   4  29      306.07      322.05     14.37 o 
  -1   4  29       36.66       50.16     19.12 o 
   0   4  29      196.30      155.79     26.18 o 
   1   4  29      183.45      172.04     19.55 o 
   2   4  29       97.61      121.78     28.46 o 
  -4   5  29      326.21      332.92     23.79 o 
  -3   5  29       12.79        7.87     17.00 o 
  -2   5  29       13.35       -3.69     18.48 o 
  -1   5  29        9.62        7.30     17.93 o 
   0   5  29        6.31        9.08     19.56 o 
   1   5  29       30.36       53.21     25.99 o 
  -4   0  30       52.61       46.79     19.57 o 
  -2   0  30      228.61      238.81     25.21 o 
   0   0  30      212.97      254.77     48.38 o 
   2   0  30      454.60      430.56     32.54 o 
  -5   1  30        1.55        6.40     16.94 o 
  -4   1  30       73.51       90.80     15.04 o 
  -3   1  30        0.22       12.11     19.32 o 
  -2   1  30       66.78       49.81     18.98 o 
  -1   1  30      184.81      180.16     19.65 o 
   0   1  30        0.74        8.14     17.15 o 
   1   1  30        1.87      -17.51     17.51 o 
   2   1  30      111.27       89.75     18.49 o 
  -5   2  30       37.84       61.01     15.18 o 
  -4   2  30      130.07      140.66     15.75 o 
  -3   2  30       43.23       62.01     15.48 o 
  -2   2  30       13.39       31.14     22.28 o 
  -1   2  30       61.05       50.26     17.80 o 
   0   2  30      715.28      720.67     20.04 o 
   1   2  30        9.68       -8.69     19.67 o 
  -4   3  30        6.64       22.28     16.14 o 
  -3   3  30       23.73       33.33     15.60 o 
  -2   3  30        8.38       28.69     13.79 o 
  -1   3  30       94.27       97.93     18.01 o 
   0   3  30      123.28      118.13     16.66 o 
   1   3  30       12.95       -0.49     19.64 o 
  -4   4  30      234.07      203.49     27.64 o 
  -3   4  30       43.16       50.17     15.28 o 
  -2   4  30       84.42       94.75     14.95 o 
  -1   4  30        8.22       33.18     18.27 o 
   0   4  30       58.37       40.71     23.59 o 
  -3   0  31      265.78      301.79     44.31 o 
  -1   0  31       21.52        7.39     30.82 o 
  -4   1  31        3.71       10.57     16.14 o 
  -3   1  31      242.75      215.48     16.62 o 
  -2   1  31       22.49       19.17     16.96 o 
  -1   1  31       69.69       57.02     17.87 o 
   0   1  31       83.06       99.25     19.88 o 
  -4   2  31       35.72       58.00     33.74 o 
  -3   2  31       54.66       72.91     15.89 o 
  -2   2  31       18.79       39.41     17.10 o 
  -1   2  31      125.63      139.37     18.37 o 
   0   2  31       29.09       35.63     22.64 o 
  -2   3  31       35.25       38.10     16.12 o 
  -1   3  31       62.17       67.10     25.65 o 
                                                 
